# Supplementary material for: Proteomic analysis of apoplastic fluid of Coffea arabica leaves highlights novel biomarkers for resistance against Hemileia vastatrix
Source: Front Plant Sci. 2015 Jun 30;6:478. doi: 10.3389/fpls.2015.00478 (PMC4484983; doi:10.3389/fpls.2015.00478)
Supplement: Supplementary file 1 [file DataSheet1.ZIP]

Archive with 8 entries (8 files):
- Supplementary Table S1.xlsx
- Supplementary Table S2.xlsx
- Supplementary Table S4.xlsx
- Supplementary Table S5.xlsx
- Supplementary Table S3/Supplementary Table S3_MS data_24h.xls
- Supplementary Table S3/Supplementary Table S3_MS data_48h.xls
- Supplementary Table S3/Supplementary Table S3_MS data_72h.xls
- Supplementary Table S3/Supplementary Table S3_MS data_96h.xls
