# Supplementary material for: Proteomic analysis of apoplastic fluid of Coffea arabica leaves highlights novel biomarkers for resistance against Hemileia vastatrix
Source: Front Plant Sci. 2015 Jun 30;6:478. doi: 10.3389/fpls.2015.00478 (PMC4484983; doi:10.3389/fpls.2015.00478)
Supplement: Supplementary file 1 [file DataSheet1.ZIP › Supplementary Table S1.xlsx]

## Sheet: 24h
Supplementary Table S1: Normalized spot volumes of all the 2-DE polypeptide spots of the 24hai C. arabica APF samples [control (C), resistant (R) and susceptible (S)]. Spot volumes were normalized using the mean value of the replicates
Spot number	C 1	C 2	C 3	R 1	R 2	R 3	S 1	S 2	S 3
256	0.778651	0.48439	0.631521	1.58619	0.780434	0.900504	1.92113	1.03251	0.884673
359	1.04061	0.596694	0.818653	0.624716	1.29199	1.1882	1.75378	0.764964	0.920389
369	0.942107	0.721855	0.831981	0.722558	1.27177	1.52509	0.948749	1.03467	1.00122
411	0.998655	1.255	1.12683	0.617117	1.17597	1.124	1.25314	0.608643	0.840644
438	0.378528	0.684396	0.531462	2.21178	1.26953	1.11651	0.60046	1.16183	1.04551
440	0.419527	0.585392	0.50246	0.731789	1.37971	1.46325	1.01546	1.32349	1.57892
447	0.848392	0.98174	0.915066	0.839544	1.76251	1.19718	0.671042	0.849605	0.934922
449	0.465178	1.12753	0.796356	0.500054	1.42334	0.797834	1.20232	1.49585	1.19154
462	0.637892	1.51079	1.07434	0.739928	1.34273	1.11426	1.17044	0.796302	0.61332
467	0.466423	0.881566	0.673994	0.405203	1.35171	1.4426	1.04771	1.22586	1.50494
473	0.926479	2.14298	1.53473	1.0837	0.665912	0.479927	0.9098	0.741217	0.515247
482	0.770554	0.991145	0.88085	0.952484	2.03696	1.19281	0.563156	0.627495	0.984544
489	0.771387	0.600798	0.686092	1.16903	1.36173	0.976332	1.11497	1.14488	1.17478
504	1.2034	2.06035	1.63188	0.474983	1.12442	0.735302	0.66242	0.539378	0.567864
510	1.63851	0.741848	1.19018	0.620861	0.699978	0.581274	1.56584	0.762776	1.19873
523	0.454708	2.37434	1.41452	0.848541	0.941002	0.704306	0.909038	0.370994	0.982548
526	1.78914	0.700769	1.24496	0.725546	1.03143	1.05042	0.939711	0.66692	0.851101
570	0.925749	0.845457	0.885603	0.373003	1.7773	1.07777	1.78635	0.32856	1.0002
571	1.01719	1.66091	1.33905	0.411175	1.4013	0.885051	0.942355	0.253555	1.08942
572	1.11403	0.584138	0.849085	0.174776	2.17049	0.930141	1.93955	0.534055	0.703728
580	0.865949	0.915781	0.890865	0.799568	1.51325	0.942932	1.74135	0.325514	1.0048
599	0.678205	2.75203	1.71512	0.803052	0.463521	0.557839	0.653992	0.648155	0.728084
604	2.56339	1.02861	1.796	0.32976	0.955102	0.460768	0.650682	0.436441	0.77924
605	0.552472	0.81501	0.683741	1.52652	1.98107	0.938065	0.4524	1.2148	0.835923
609	0.625755	1.05463	0.840191	0.207937	1.74356	1.18567	0.970194	1.37198	1.00009
616	1.17117	1.53041	1.35079	0.305837	1.46091	0.914602	0.776919	0.437301	1.05207
618	1.48404	1.43663	1.46033	0.401351	1.51613	0.555444	0.596957	0.367722	1.18139
623	2.72936	0.790393	1.75987	0.373219	0.932954	0.381638	0.736765	0.370443	0.925359
669	2.1816	1.3143	1.74795	0.758969	0.870973	0.450539	0.544393	0.55701	0.57427
672	0.654632	0.975595	0.815114	0.335524	1.97513	1.18413	0.682922	1.50334	0.873617
673	0.793617	0.912894	0.853256	0.350151	1.61629	1.19181	0.65485	1.36841	1.25873
674	0.608504	1.29929	0.953898	0.460813	1.41893	0.964988	0.447959	1.11228	1.73334
676	0.864316	0.922801	0.893559	0.231282	1.86892	1.15676	0.730419	1.21677	1.11518
679	0.747952	0.952679	0.850316	1.12283	1.09213	1.10748	1.04221	0.87751	1.2069
681	1.56561	1.62001	1.59281	0.693331	0.680224	0.426667	1.43564	0.504299	0.48141
685	1.23945	1.06475	1.1521	0.468306	1.39249	1.03512	0.803874	0.693535	1.15037
693	1.03571	0.801843	0.918775	0.393646	1.48466	1.11125	1.09962	0.694547	1.45995
704	0.501939	1.13455	0.818244	0.531447	1.43	1.35032	1.08934	1.01754	1.12662
727	0.772338	1.39133	1.08183	1.14727	1.38147	0.836785	0.993972	0.644685	0.750327
730	1.20361	0.944043	1.07382	0.837206	1.51536	0.474297	0.99029	0.816619	1.14475
738	0.743331	1.22912	0.986227	0.970617	1.7086	0.69318	1.04052	0.750023	0.878378
758	2.09104	0.903913	1.49748	0.644154	0.360772	0.315289	0.888848	0.845102	1.45341
762	1.24333	0.89297	1.06815	2.38376	0.446536	0.582474	0.839518	0.710034	0.833227
763	2.08463	1.16626	1.62545	0.274749	0.343568	0.328628	0.770311	0.723204	1.6832
768	0.56199	2.77979	1.67089	0.369075	0.406661	0.476918	0.988758	0.451929	1.29399
789	0.640505	3.16426	1.90238	0.36327	0.479653	0.554898	0.628716	0.358832	0.90748
803	0.295778	1.83156	1.06367	0.410903	2.08749	1.02358	0.550652	0.605232	1.13114
814	1.37818	1.04032	1.20925	0.653131	1.00318	0.886377	0.782874	1.12941	0.917281
817	0.497118	0.66849	0.582804	0.565822	2.00716	1.35722	0.51117	1.73859	1.07162
842	0.737377	0.571658	0.654517	0.467964	1.66871	1.71524	0.539115	1.38317	1.26226
847	0.842265	1.23844	1.04035	0.411836	2.42271	0.892022	1.08394	0.698691	0.369744
853	0.656856	1.15535	0.906101	1.12037	0.806271	1.02283	0.890728	1.47313	0.968367
854	0.96762	1.64924	1.30843	0.287384	2.0203	0.653141	0.422501	0.690146	1.00123
858	0.580002	0.598946	0.589474	0.597389	1.84135	1.62048	0.415905	1.45187	1.30459
872	0.606369	1.14624	0.876307	0.835355	1.57424	1.37439	0.733094	0.74039	1.11361
885	0.431976	1.48569	0.958833	0.455791	2.27661	0.94342	0.743571	1.00095	0.703154
889	0.313115	1.48422	0.898668	0.605311	2.36052	0.897136	0.876576	0.870092	0.694365
896	0.351367	1.64238	0.996875	0.853624	1.35054	1.13669	0.880066	0.863273	0.925178
906	1.09971	1.0243	1.062	1.04936	1.20767	0.891048	0.888637	1.07702	0.700253
911	1.40907	1.14849	1.27878	0.662113	1.17193	0.739255	0.820877	0.652922	1.11657
917	1.26538	1.00139	1.13338	0.429898	1.4618	1.39417	0.529536	0.681121	1.10333
918	0.71449	1.16298	0.938735	0.322982	2.6395	1.07836	0.352366	0.875625	0.914963
921	0.403314	1.38626	0.894785	0.548961	1.6529	1.33608	0.528486	1.33175	0.917468
922	0.849856	1.45659	1.15322	0.964387	1.06052	0.979577	0.765081	0.771278	0.999497
929	0.389678	1.30847	0.849073	0.328353	1.77705	1.59871	0.285329	1.23544	1.2279
937	1.1432	1.1383	1.14075	0.861297	1.28186	0.73114	0.593126	0.636248	1.47409
938	1.12989	1.16805	1.14897	0.435886	1.62718	1.08361	0.464354	0.549806	1.39226
946	0.342952	1.09146	0.717205	0.35178	1.53185	2.00372	0.338843	1.02172	1.60047
960	0.921258	1.32173	1.12149	0.516606	1.35651	1.44087	0.41498	0.569266	1.33729
968	1.48758	1.05513	1.27135	0.923034	0.92049	0.925578	0.805615	0.35647	1.25476
970	0.746065	1.05818	0.902121	1.61878	1.49454	0.713858	0.412832	0.780584	1.27305
978	0.68747	1.30118	0.994325	0.563068	1.04457	1.84933	0.572081	0.858461	1.12951
992	0.354307	1.17522	0.764763	0.425532	1.47366	2.01794	0.278194	0.910427	1.59996
1008	1.74627	0.84544	1.29585	0.486123	0.610742	0.735361	0.848548	1.09341	1.33826
1011	1.19232	1.57905	1.38568	0.766867	0.958218	0.974848	0.93284	0.502284	0.707889
1015	1.09681	1.49644	1.29662	0.675638	0.928103	0.747317	0.939558	0.623771	1.19574
1017	1.17666	0.848999	1.01283	0.419315	1.48633	0.459025	1.71048	0.951305	0.935062
1018	0.8979	0.728596	0.813248	1.16371	1.01981	1.3211	0.304687	0.857167	1.89379
1023	0.667609	0.89817	0.78289	0.689625	1.29318	0.794233	0.982052	1.50681	1.38543
1046	0.597791	0.760457	0.679124	1.98783	0.810551	1.4372	0.795939	1.25439	0.676709
1049	0.40236	1.80298	1.10267	0.477638	0.810889	2.32596	0.696826	1.00937	0.371298
1065	1.584	0.954658	1.26933	0.689783	0.938901	0.38848	1.65465	0.810072	0.710122
1077	1.23171	0.807715	1.01971	0.342643	1.60104	0.455608	1.51368	1.07479	0.953114
1079	1.07552	0.895347	0.985435	0.307196	1.57912	0.821936	1.32623	1.03939	0.969828
1081	0.277959	0.649176	0.463568	1.02844	2.18024	0.62824	0.592732	1.98822	1.19142
1094	0.585746	0.525965	0.555856	1.53078	0.606817	0.697506	2.95875	0.936625	0.601949
1096	1.66285	0.666194	1.16452	0.994326	1.21924	0.735546	0.714591	1.07102	0.771708
1100	0.713596	0.863365	0.788481	0.817553	1.4198	1.09853	0.691249	0.905745	1.70168
1106	0.993759	0.588847	0.791303	0.562479	1.18467	1.43403	1.30456	0.72622	1.41413
1110	1.12633	1.00854	1.06743	0.394821	1.32337	0.363029	1.48088	1.20436	1.03124
1111	1.10801	0.886853	0.99743	0.302095	1.34874	0.576342	1.30274	1.22386	1.25394
1113	0.530537	0.57899	0.554764	0.932187	1.74731	0.635616	1.3402	1.59015	1.09024
1114	2.61297	0.575656	1.59432	0.54819	0.654379	0.573889	1.20777	0.5744	0.658427
1117	1.83782	1.1353	1.48656	0.909026	0.625806	0.488231	1.25	0.372468	0.894795
1122	1.49395	1.07723	1.28559	0.611377	1.43889	0.71296	0.52966	1.21144	0.638903
1128	1.03428	0.779276	0.906776	0.50681	0.819365	0.717282	1.72106	0.418956	2.09619
1132	1.56398	0.5987	1.08134	0.599531	1.13569	0.786771	0.711154	0.636993	1.88584
1134	1.42279	0.542111	0.982448	0.610249	0.405018	0.44007	1.8259	0.518503	2.25291
1141	1.22256	1.18716	1.20486	0.52766	1.01755	0.512902	1.24946	1.16302	0.914816
1142	2.76785	1.00482	1.88634	0.554555	0.266646	0.218668	1.2549	0.268541	0.777674
1157	0.975469	0.762886	0.869178	0.554828	1.64701	0.939265	0.842915	0.760412	1.64804
1184	0.751135	0.791542	0.771339	1.36458	1.03582	0.665723	0.879241	0.90743	1.83319
1188	0.638163	0.562234	0.600198	0.773734	1.12531	0.916929	0.388656	1.62055	2.37422
1196	0.458268	1.32368	0.890974	0.647538	1.25149	1.09477	1.19023	0.754784	1.38825
1200	1.20234	0.890509	1.04642	0.787387	0.722543	1.04432	2.02703	0.991178	0.288274
1202	0.916578	0.943016	0.929797	0.936245	1.79376	0.870773	0.608736	0.617054	1.38404
1219	1.03887	1.08668	1.06278	0.940056	0.944392	0.584274	1.56944	0.541226	1.23228
1229	0.649161	1.09044	0.869801	1.13572	1.28812	0.917429	0.85712	1.26962	0.922592
1230	0.796263	1.28972	1.04299	1.07587	0.776627	0.516133	1.94624	0.577775	0.978378
1242	0.903	0.786104	0.844552	1.69465	0.738828	0.596158	1.22117	0.648984	1.56655
1269	0.942506	1.60389	1.2732	1.10128	0.842057	0.495928	1.42656	0.504709	0.80988
1321	1.10392	1.22911	1.16652	0.935042	0.811461	0.437619	1.88828	0.53095	0.897099
1323	0.367071	0.295423	0.331247	2.26467	0.731543	0.753341	0.461886	3.3763	0.418511
1339	2.12617	0.661813	1.39399	0.381897	0.283339	0.663739	1.90148	0.49138	1.09619
1343	2.34825	1.06254	1.70539	0.675786	0.807213	0.268045	1.1971	0.596654	0.33902
1346	2.99909	0.630893	1.81499	0.486633	0.422256	0.227596	1.52114	0.49899	0.398412
1372	0.87191	0.718949	0.79543	0.823597	0.79434	1.10745	1.1485	1.62798	1.11185
1392	1.55653	0.957686	1.25711	0.776687	1.18553	0.25445	1.77608	0.854809	0.381121
1400	0.410748	0.605786	0.508267	3.1397	1.08073	0.618738	0.286506	1.85717	0.492356
1410	0.785023	0.780215	0.782619	0.629218	1.50982	1.01491	1.43724	0.835124	1.22584
1423	1.72808	0.721076	1.22458	1.08629	0.6296	0.809683	0.698048	0.630263	1.47238
1443	0.98745	0.693306	0.840378	1.38613	1.02393	1.19024	0.66231	1.295	0.921256
1454	0.647258	0.772365	0.709812	1.72214	0.788709	1.30772	0.743296	1.28563	1.02307
1473	1.3352	1.12608	1.23064	0.803501	0.642817	0.473844	1.10914	0.60804	1.67074
1475	1.38732	0.619468	1.00339	1.1983	0.616987	1.05672	1.35963	0.892549	0.865633
1493	0.55016	0.598233	0.574196	1.13844	0.64541	2.11591	0.77123	1.37823	1.22819
1496	0.617549	1.04346	0.830503	1.52559	0.821498	1.37281	0.512906	1.37144	0.904241
1497	1.32594	0.600911	0.963424	0.881042	1.05075	1.23971	1.22048	0.962246	0.755502
1512	1.92754	0.749345	1.33844	0.729852	0.595437	0.822964	0.667997	1.20787	0.960545
1513	0.658517	1.92393	1.29122	1.49317	0.956984	0.871308	0.544552	0.745103	0.515214
1520	0.356132	0.602266	0.479199	1.02591	1.58221	0.578642	0.781404	1.88417	1.71006
1533	0.637556	2.44752	1.54254	0.757457	0.838016	0.72373	0.806833	0.597784	0.648572
1537	1.55437	0.573678	1.06402	1.75541	0.968775	0.696483	0.583361	0.946083	0.857819
1546	0.474886	1.25474	0.864814	0.664149	1.33091	1.71128	0.527612	0.801761	1.36985
1550	1.32275	1.66381	1.49328	0.605697	0.575277	0.616418	1.00966	0.907588	0.805519
1551	0.48171	1.22123	0.851472	0.956849	1.25837	0.873131	0.827661	1.37043	1.15915
1558	1.22497	1.03096	1.12796	0.771703	0.862746	0.771105	1.48512	1.08894	0.636492
1560	0.589968	1.30673	0.948349	1.22019	1.02543	1.14543	0.498214	1.20386	1.06183
1561	1.38844	1.35389	1.37117	0.602355	1.10173	0.99366	0.693293	0.947709	0.547762
1564	0.395996	1.14813	0.772063	0.840248	1.58805	1.29852	0.588569	1.11245	1.25597
1567	0.402331	0.919077	0.660704	1.32637	0.900949	0.973049	0.941901	1.00785	1.86776
1570	0.354609	1.55407	0.954342	1.07349	1.2411	0.545773	0.806149	1.27628	1.19418
1572	1.83222	0.647925	1.24007	1.01298	0.635624	1.18859	0.654022	0.846019	0.94255
1574	1.01539	0.577412	0.796401	1.06466	0.612178	0.752065	0.855954	1.01898	2.30696
1586	0.789308	0.494511	0.64191	3.95973	0.651906	0.529915	0.430766	0.680933	0.821019
1587	0.582492	2.23443	1.40846	0.949328	1.20096	0.946555	0.590274	0.564286	0.52321
1596	0.239062	1.42438	0.831723	0.871134	1.61418	1.03468	0.735475	0.780563	1.4688
1598	0.436374	1.92114	1.17875	0.707715	1.53252	1.14814	0.586146	0.987056	0.502153
1599	0.459972	1.61075	1.03536	1.18046	1.06757	0.757193	0.808801	1.17292	0.906975
1600	1.77736	0.988748	1.38306	1.12267	0.847387	0.601552	0.61095	0.829479	0.838793
1602	1.81725	0.465948	1.1416	1.78289	0.556112	0.75127	0.667864	0.947829	0.869234
1604	0.794258	0.997949	0.896104	0.903866	1.23402	0.729561	0.914266	0.957291	1.57268
1606	0.739302	1.17893	0.959117	1.28299	0.788956	0.71213	0.900986	0.658118	1.77947
1608	0.707704	1.12021	0.913955	1.21763	0.790828	0.741739	1.06492	1.21177	1.23124
1628	0.649811	1.06261	0.856213	0.65658	0.779106	1.07327	0.608217	1.11207	2.20212
1631	0.523324	0.747615	0.63547	0.998924	0.968316	1.1171	0.705604	1.47301	1.83063
1636	0.550134	1.50069	1.02541	0.822008	1.51477	0.929653	0.555157	1.2476	0.854577
1637	0.46973	1.09907	0.784398	0.924555	0.945795	1.25065	0.652526	1.09913	1.77416
1647	0.559728	1.3716	0.965661	1.03217	1.55185	0.691341	0.787988	1.02953	1.01014
1657	0.838627	0.64234	0.740484	0.757884	1.24558	0.543515	1.31905	1.27023	1.64229
1658	0.921103	0.954394	0.937748	1.39731	1.5202	1.27442	0.617713	0.712176	0.664944
1664	0.590222	0.849366	0.719794	0.657876	1.47524	0.702588	1.12496	1.34898	1.53097
1667	1.0316	0.971304	1.00145	1.02478	1.0988	1.21769	0.76046	0.969042	0.924865
1669	2.14855	0.433586	1.29107	0.735862	0.42513	0.818486	0.849442	0.806324	1.49156
1671	0.263855	0.84025	0.552053	0.366257	2.06891	0.907495	1.44873	1.18166	1.37079
1680	1.02402	0.832898	0.928457	1.64476	0.572484	0.590211	1.35333	0.588223	1.46562
1702	0.969234	1.13519	1.05221	0.813702	1.30408	0.391828	1.62657	0.964205	0.74298
1709	2.99533	0.455007	1.72517	1.41062	0.377915	0.376996	0.756681	0.419545	0.482743
1714	1.16967	1.00947	1.08957	0.564033	0.696621	0.344144	2.72563	0.657795	0.743055
1722	1.8525	0.679631	1.26606	1.31085	0.434556	0.376083	1.27796	0.44404	1.35832
1724	0.781616	1.22881	1.00521	0.548974	1.11972	1.77129	1.07263	0.827439	0.644317
1738	2.42106	0.382428	1.40174	0.371879	0.230306	1.02255	1.53561	0.584263	1.05017
1742	0.766485	1.46685	1.11667	0.805998	1.23879	1.19078	1.05584	0.731562	0.627022
1750	0.876868	0.91883	0.897849	0.850106	0.81575	1.00123	2.28481	0.697018	0.657535
1761	1.75286	0.831717	1.29229	1.0682	0.418311	0.463778	1.37365	0.505037	1.29415
1765	0.982804	0.971253	0.977028	1.56242	0.766655	0.733869	0.661874	0.508091	1.836
1792	1.00905	0.597842	0.803444	0.673566	0.588361	0.651505	2.64783	0.811095	1.21731
1797	1.08851	0.725142	0.906825	0.926463	0.572997	0.397662	2.24079	0.594222	1.54739
1803	0.859522	0.858401	0.858962	1.15245	1.11916	0.73387	1.2265	1.27827	0.912872
1806	1.03263	0.809651	0.92114	1.11804	0.649274	0.922038	1.57328	0.880728	1.09322
1819	0.851782	0.837239	0.84451	0.898199	1.49413	1.20591	0.920802	1.28343	0.664003
1822	2.03388	1.47982	1.75685	0.702922	0.771878	0.840834	0.471271	0.457943	0.484599
1823	0.97417	0.864427	0.919299	0.912154	0.975845	1.07044	0.982767	1.18028	1.12061
1828	0.81753	1.13116	0.974347	0.406838	0.660674	0.586897	3.5613	0.425482	0.435767
1862	0.739095	2.15398	1.44654	0.961116	0.922805	0.379069	0.866078	0.909328	0.621985
1884	2.77685	0.549851	1.66335	0.168634	0.0972819	0.492649	2.32732	0.3079	0.616161
1895	1.452	0.724622	1.08831	0.240601	0.215211	0.595055	3.48929	0.389876	0.805026
1924	0.931661	1.11592	1.02379	0.847538	0.825009	0.936304	1.54469	0.960055	0.81503
1937	0.47999	0.420129	0.45006	0.744578	1.69083	1.40918	0.579355	1.4601	1.76578
2020	1.2134	0.844353	1.02888	1.10178	1.29091	0.721039	0.712946	1.0694	1.01729
2022	1.03456	0.712983	0.87377	0.822796	0.822769	0.822741	1.1898	1.30346	1.41712
2052	1.41431	1.22173	1.31802	0.512555	0.793876	0.638933	0.935294	0.530849	1.63444
2060	0.310033	0.624266	0.467149	0.922304	2.17884	1.55057	0.982277	0.705819	1.25873
2096	2.21491	0.866519	1.54072	0.53512	0.209871	0.423637	0.842657	0.575886	1.79068
2098	1.54885	0.666337	1.10759	1.08789	0.758502	1.33617	0.869146	1.01678	0.608739
2140	0.468331	0.892653	0.680492	1.46719	1.86031	1.09565	0.666827	0.84594	1.0226
2143	0.643235	1.34178	0.992509	1.13089	0.931887	0.953933	0.427426	0.68449	1.89385
2162	0.575468	1.16238	0.868926	1.40961	1.57775	0.755137	0.460758	0.782236	1.40773
2206	0.719139	0.855656	0.787397	1.00494	1.97577	0.956545	0.626989	1.1133	0.960255
2212	0.169264	0.749833	0.459548	0.809249	1.79238	1.3159	0.27952	2.70256	0.721741
2228	1.0283	1.21399	1.12115	0.848302	1.27212	0.635887	0.661973	1.20703	1.01124
2257	1.13826	0.705946	0.922102	0.93253	0.879235	0.927503	1.45031	0.614557	1.42956
2300	0.578001	0.953278	0.76564	0.81892	0.999595	1.34917	0.714317	0.843983	1.9771
2306	0.486374	0.5222	0.504287	1.03682	2.01442	0.608947	0.591512	0.798798	2.43664
2318	1.14087	0.989556	1.06521	1.32217	0.520733	1.98173	0.487867	0.528283	0.96359
2335	0.217461	0.669227	0.443344	0.571306	1.78066	1.94931	0.344162	2.29223	0.732306
2379	0.624859	1.01644	0.820648	0.742754	1.50904	1.35124	0.759836	0.920739	1.25445
2384	0.724054	0.998925	0.86149	0.68098	1.15675	1.01133	1.24697	0.70543	1.61408
2404	0.737626	0.909965	0.823796	1.65874	0.948329	0.939283	0.762172	0.654965	1.56512
2414	0.534472	0.729324	0.631898	0.657069	0.714721	3.84711	0.464613	0.831411	0.58938
2448	0.730756	0.857974	0.794365	0.941633	1.08319	0.994826	0.54725	0.636311	2.4137
2450	0.55678	1.1041	0.830442	0.709037	2.09006	0.585599	0.566305	0.85652	1.70116
2465	1.55207	0.733799	1.14293	0.803436	0.681484	1.27349	1.03827	0.93265	0.841867
2474	0.710474	0.820865	0.765669	0.835554	0.93807	0.523198	0.630437	0.644041	3.13169
2510	0.995177	0.894834	0.945006	0.843636	0.749591	1.14265	0.686671	1.11539	1.62705
2529	0.643946	1.3629	1.00342	0.920463	1.52204	0.336159	2.2686	0.731548	0.210919
2618	0.632307	1.05145	0.841877	1.35154	1.93569	1.64361	0.464585	0.514508	0.564431
2638	1.80815	0.951283	1.37972	0.942355	0.360788	0.460178	1.53456	1.10016	0.462813
2651	0.886335	0.959258	0.922796	0.507745	0.499402	0.503574	1.44848	1.69878	1.57363
2688	1.9515	0.721312	1.33641	1.49388	0.418878	0.565849	1.17692	0.942944	0.392313
2720	0.687402	0.884391	0.785897	2.79241	0.716274	0.85101	0.564858	0.859921	0.857839
2805	1.68333	1.28349	1.48341	1.90081	0.255809	0.207001	0.88341	0.682279	0.62047
2834	1.90395	0.855714	1.37983	0.711749	0.474601	0.685861	0.887851	0.956992	1.14344
2912	0.555925	1.03323	0.794579	0.54952	2.96254	0.646045	0.918667	1.22043	0.319069
2915	0.969022	1.17914	1.07408	0.961733	0.56238	0.781787	0.992585	1.87957	0.599701
2935	0.830388	0.585375	0.707882	1.44348	0.894774	0.984055	0.750644	1.16093	1.64247
2938	1.09268	1.07135	1.08201	0.552193	0.961994	0.691088	0.793874	1.76228	0.992533
2942	0.43195	0.727499	0.579725	1.368	1.39762	1.33837	0.893931	1.21063	1.05228
2944	0.863582	0.637891	0.750736	0.760046	0.978661	0.988048	1.25601	1.14642	1.6186
2947	1.50155	0.96391	1.23273	0.559119	1.04571	0.552293	0.91124	1.27391	0.959539
2953	0.310332	0.786648	0.54849	0.781425	1.69058	1.7757	0.612091	1.40377	1.09097
2955	0.563455	0.900825	0.73214	1.41938	1.77671	1.59804	0.492258	0.669815	0.847372
2957	0.836695	2.01749	1.42709	0.697061	0.722855	0.562983	0.814281	0.837823	1.08372
2966	0.304431	0.820389	0.56241	1.64774	2.35209	1.99992	0.292394	0.437673	0.582952
2967	0.307914	0.617921	0.462918	1.19611	2.16026	1.67819	0.858895	0.786453	0.931337
2968	0.705895	1.47237	1.08913	0.794137	0.859221	1.08672	0.892494	1.05425	1.04579
2976	1.13854	0.998056	1.0683	0.894464	0.556338	0.527552	2.04313	0.627716	1.14591
2977	1.52724	1.01597	1.2716	1.01217	0.974736	0.568959	1.23978	0.64715	0.742394
2978	0.754527	1.3579	1.05621	1.29311	1.29217	1.03305	0.673706	1.06904	0.470282
2982	1.04652	1.06451	1.05552	1.05142	0.635975	1.17897	0.91091	1.07549	0.980674
2984	0.633715	0.55531	0.594512	0.930596	0.865251	2.99375	0.703722	0.604083	1.11906
2986	0.983887	0.404009	0.693948	0.976876	1.32415	1.31277	1.58105	0.719031	1.00428
2989	1.8903	0.551967	1.22113	0.823054	0.36665	0.431828	2.4792	0.714837	0.521023
2998	0.832058	0.85146	0.841759	0.776968	1.10541	0.571368	1.14055	1.48484	1.39559
3002	0.563793	0.974679	0.769236	0.430668	1.35766	0.986922	0.806963	1.2846	1.82548
3006	0.617608	1.14517	0.881391	0.565632	1.42718	1.54977	0.677767	0.818565	1.31692
3008	1.72004	0.590774	1.15541	0.812908	0.642041	0.731068	1.16028	0.840237	1.34724
3012	1.66843	0.818335	1.24339	0.752756	0.656252	0.502799	1.65812	0.776766	0.923152
3013	0.271782	0.689955	0.480868	1.71127	1.66626	1.24183	0.55639	2.0177	0.363944
3016	2.23201	0.661099	1.44655	1.20856	0.648962	0.72524	0.836134	0.756798	0.484647
3020	2.36856	1.07892	1.72374	0.901086	0.690664	0.513182	0.61536	0.422159	0.686339
3028	0.703737	1.58532	1.14453	1.0166	1.32864	0.765895	0.878631	0.980557	0.596105
3029	0.481908	0.923066	0.702487	1.19035	1.433	1.32365	0.854618	1.10907	0.981845
3033	0.763151	0.720646	0.741899	1.86039	1.11438	1.05426	0.622577	0.958513	1.16418
3035	0.560143	0.640786	0.600465	1.47205	0.560664	0.545844	1.53087	1.38261	1.70657
3045	0.38443	1.16109	0.772759	1.25139	1.45287	1.39483	0.438934	0.962765	1.18094
3047	0.50679	0.962299	0.734545	1.34538	1.47159	1.38814	0.529788	0.870806	1.19067
3065	0.590997	1.20794	0.899467	0.465159	2.0537	1.05891	0.573031	0.747793	1.403
3071	0.29028	1.31351	0.801897	0.34875	2.43631	0.762564	1.00646	1.02349	1.01673
3073	2.37215	0.798312	1.58523	0.223751	1.56633	0.712875	0.750595	0.551565	0.439192
3074	0.430466	0.922903	0.676685	0.962087	1.84255	1.12575	0.60424	1.26252	1.17279
3076	1.67131	1.52366	1.59748	1.20305	0.773777	0.603981	0.691317	0.584804	0.350622
3078	1.41633	0.765198	1.09077	0.586385	0.284901	0.440735	3.00366	0.530515	0.881503
3085	0.466879	1.05252	0.759699	1.15985	1.39417	1.39476	0.410757	1.16949	1.19187
3100	1.03016	1.41514	1.22265	0.959839	0.738164	0.758442	0.923253	0.740364	1.212
3103	1.44493	0.773344	1.10914	0.444466	0.447567	0.486926	2.97925	0.513831	0.800554
3105	0.685854	0.506728	0.596291	0.671069	1.08491	3.15228	0.531189	0.662506	1.10918
3108	0.235987	0.983995	0.609991	0.421058	2.0322	1.65117	0.36762	1.25149	1.44648
3109	0.345205	1.34861	0.846906	0.77607	1.86974	0.882353	0.401985	1.25539	1.27374
3110	0.678039	0.928348	0.803194	0.737742	1.99726	0.73301	0.915258	1.20766	0.999494
3113	1.15083	0.572036	0.861433	0.651194	0.672286	0.780215	2.6279	0.557445	1.12666
3116	1.0116	0.812549	0.912073	0.430961	1.25525	0.631244	2.07777	1.01643	0.852127
3117	1.02827	0.571127	0.7997	0.996221	1.32777	1.31228	0.679028	0.827182	1.45842
3121	0.960493	0.796051	0.878272	0.543024	0.887713	0.601688	1.83299	0.66201	1.83776
3127	1.81258	0.891976	1.35228	0.689614	0.678001	0.64392	1.6056	0.633073	0.692959
3129	1.4531	1.07214	1.26262	0.501944	1.10936	0.834374	1.05684	0.595082	1.11454
3135	0.475046	0.920873	0.697959	0.62116	1.5713	0.86078	1.69182	1.01517	1.14589
3136	1.97914	1.42647	1.7028	0.692128	0.677322	0.616143	0.865356	0.706124	0.334514
3137	0.782139	1.35705	1.06959	1.05565	0.589645	0.619359	1.31955	0.954258	1.25276
3139	0.620205	1.18874	0.904472	0.438211	1.55475	0.857859	0.886817	1.14078	1.40816
3141	0.354655	1.45844	0.906546	0.440332	1.72624	1.36947	0.503565	1.1819	1.05885
3143	0.406839	1.13193	0.769386	0.532683	1.41598	1.76898	0.473099	0.92992	1.57118
3145	0.49769	0.938485	0.718088	0.950996	0.58998	0.835229	0.840013	1.12227	2.50725
3146	0.713051	1.41875	1.0659	1.11784	0.863992	1.23895	1.15865	0.698356	0.7245
3147	1.63027	0.719674	1.17497	0.667336	0.673309	0.481143	0.784868	1.42459	1.44384
3149	0.441308	0.922992	0.68215	0.707271	2.14099	1.02475	0.384818	1.23445	1.46127
3150	0.197487	1.19751	0.697499	1.03321	1.842	1.06962	0.20336	1.06438	1.69493
3154	0.748717	1.44676	1.09774	0.674953	0.748178	0.842411	0.83366	0.772891	1.8347
3156	2.07057	0.533586	1.30208	1.30225	0.835836	0.696918	0.613368	0.81714	0.828244
3157	0.428051	1.42968	0.928865	1.19548	1.49136	0.711769	0.497548	0.886193	1.43105
3159	0.374732	1.25065	0.812689	1.05263	1.6417	0.898061	0.466629	1.07088	1.43203
3162	1.04255	1.36299	1.20277	0.962997	0.568538	1.02916	1.15389	0.867279	0.809832
3163	1.38879	0.883325	1.13606	0.906337	0.760877	1.50964	0.88361	0.814424	0.716931
3164	1.16211	0.950262	1.05619	0.60727	0.92732	0.887725	0.875297	1.24361	1.29021
3165	0.306076	0.872996	0.589536	0.3297	1.76196	2.05383	0.276533	0.927974	1.88139
3167	0.804532	1.26696	1.03574	0.98285	1.3637	0.696905	0.836971	0.926997	1.08535
3168	0.445787	0.749044	0.597415	0.335378	1.03866	2.22845	0.978438	1.37473	1.2521
3169	0.471961	1.70834	1.09015	0.823204	1.7056	0.922535	0.500283	0.931815	0.846111
3177	0.662324	0.807484	0.734904	1.08102	1.095	0.668705	0.852433	1.23598	1.86215
3179	0.393427	1.90739	1.15041	0.720817	1.38479	1.10005	0.633678	0.917644	0.791802
3181	0.493827	1.16679	0.830308	1.0903	1.06603	0.965513	0.507308	1.36606	1.51386
3182	2.64286	0.568756	1.60581	0.349851	0.365677	0.447387	1.76054	0.331022	0.928099
3186	0.563722	0.843962	0.703842	0.811984	1.25209	1.59292	0.290951	1.08918	1.85135
3187	0.397128	0.758696	0.577912	0.843449	1.65994	1.44651	0.318105	0.732843	2.26542
3190	0.264943	0.554051	0.409497	0.70814	2.36437	0.980725	0.287539	2.76877	0.66196
3191	0.694073	0.941126	0.817599	1.15856	1.80678	1.05369	0.92955	0.727528	0.8711
3195	1.13598	1.10063	1.1183	0.483222	1.12241	0.534605	1.14248	1.33931	1.02306
3197	2.19526	0.61408	1.40467	0.55418	1.21022	0.74678	0.854552	0.722808	0.697457
3200	2.39688	0.490151	1.44351	1.05944	0.561747	0.490102	0.859265	0.840362	0.858547
3205	0.714969	0.900241	0.807605	0.841606	1.14571	1.16867	0.328055	0.810153	2.283
3206	1.56087	0.943002	1.25193	1.49112	0.906848	0.561692	0.916091	1.06277	0.305674
3207	0.491667	0.901384	0.696525	1.4927	1.82839	0.483049	0.989384	1.40998	0.706916
3210	0.432331	0.955327	0.693829	1.27161	1.30477	0.83944	0.454472	0.882509	2.16571
3216	0.690006	0.904526	0.797266	0.816249	1.47859	1.14951	1.45253	1.08038	0.630949
3217	0.794397	1.04646	0.920427	1.36299	1.0156	0.743213	1.15195	0.719058	1.24591
3218	0.951068	1.10533	1.0282	1.44645	1.1687	0.759962	1.45334	0.498368	0.588591
3225	0.828797	1.21665	1.02272	0.783652	1.31018	0.660143	0.525862	0.785235	1.86676
3228	0.866852	0.984227	0.925539	0.86062	0.79094	1.19087	1.29847	0.71556	1.36692
3229	0.740849	1.43711	1.08898	0.917958	1.18486	1.00806	0.985843	0.716428	0.919905
3231	0.860869	0.940064	0.900467	0.621103	1.01565	0.806677	2.32284	0.515812	1.01651
3233	0.448101	1.58159	1.01484	0.632833	1.50569	0.908362	0.604522	0.782235	1.52183
3236	0.977264	0.907704	0.942484	0.618501	0.639903	0.629695	3.26225	0.564246	0.457956
3238	1.17607	0.917974	1.04702	0.570801	1.49523	0.95169	1.42187	0.556087	0.863249
3241	0.317128	1.48786	0.902495	0.754006	1.80771	0.955451	1.18424	0.854274	0.736835
3250	1.00685	0.913352	0.960102	1.43695	0.567082	0.829437	0.663938	0.993359	1.62893
3255	0.251042	0.629933	0.440488	1.24483	1.49801	0.991649	1.31468	1.23084	1.39853
3256	0.639245	0.815675	0.72746	0.804213	1.33865	0.865433	0.874252	1.16002	1.77505
3260	1.5542	0.816843	1.18552	1.72561	0.612983	0.599375	0.738488	0.717476	1.0495
3262	0.815761	1.07283	0.944295	0.976703	1.16793	0.978486	1.00952	1.25376	0.780704
3270	0.81853	0.953472	0.886001	0.586345	1.66835	0.819501	1.5221	0.953801	0.791906
3276	1.05513	1.33563	1.19538	1.19666	0.874338	0.835955	0.939427	0.752479	0.815001
3278	1.04144	0.638692	0.840066	2.49396	0.758228	0.667823	0.78136	0.680184	1.09824
3280	0.7777	1.17597	0.976833	1.7379	1.02242	0.715657	0.666621	1.23328	0.693622
3281	0.56055	1.05064	0.805594	0.490127	2.06731	0.734073	1.57592	1.22572	0.490077
3282	1.05102	0.801948	0.926483	1.70223	0.555231	1.23867	0.572586	0.89889	1.25295
3285	0.794051	0.947988	0.87102	0.773194	1.72473	0.905741	0.802227	1.06702	1.11403
3288	0.830337	1.01365	0.921991	0.673728	1.18503	0.757716	1.48879	0.823964	1.30479
3295	0.740392	1.19754	0.968966	1.06866	0.963661	1.01616	1.01487	0.740378	1.28937
3297	2.05722	1.1933	1.62526	1.6159	0.194237	0.424047	1.15867	0.510414	0.220962
3298	0.841766	1.32285	1.08231	0.46851	1.08081	1.14531	1.00988	0.957685	1.09089
3299	1.3679	1.35988	1.36389	0.693623	1.06381	0.589257	1.45564	0.402478	0.703512
3304	0.912802	1.1786	1.0457	0.410953	1.57738	1.12125	0.997017	0.465892	1.29041
3305	1.78938	1.0263	1.40784	0.262509	1.44466	0.9468	1.06259	0.526052	0.533877
3308	0.595806	1.46673	1.03127	1.59863	0.761918	0.713733	0.551319	0.793394	1.4872
3309	0.97517	0.61909	0.79713	0.829293	0.738399	1.18791	0.871128	1.31181	1.67006
3313	1.29341	1.09823	1.19582	0.926675	0.852891	0.816131	1.18622	0.536453	1.09417
Row fill with grey are spots with missing values, which were calculated by the mean value of the replicates (per sample), according to Grove et al. (2008)

## Sheet: 48h
Supplementary Table S1: Normalized spot volumes of all the 2-DE polypeptide spots of the 48hai C. arabica APF samples [control (C), resistant (R) and susceptible (S)]. Spot volumes were normalized using the mean value of the replicates
Spot number	C 1	C 2	C 3	R 1	R 2	R 3	S 1	S 2	S 3
24	0.417145	0.942729	0.671982	0.56328	1.1737	1.3457	0.677277	0.71257	2.49562
232	0.112767	0.15272	0.215624	0.0491379	1.08923	0.72952	0.167649	0.725767	5.75758
303	0.196427	0.182235	0.151058	0.142563	0.2973	0.460747	0.163844	0.527007	6.87882
304	0.107745	0.212253	0.171971	0.14776	0.190406	1.95295	0.103519	0.178395	5.935
363	1.20934	0.838306	0.70786	0.727267	0.714676	0.924437	2.31247	0.808066	0.757577
390	0.140708	0.0712937	0.0777035	0.0546391	0.331963	0.250884	0.0425542	0.220285	7.80997
409	0.511378	0.505784	0.499405	0.309693	0.729894	0.921616	0.219152	1.07687	4.2262
452	0.863791	0.588808	0.408168	2.83132	1.28592	0.652718	1.40013	0.534132	0.435007
470	0.12577	0.100156	0.154641	0.119055	0.355893	0.126281	0.0524018	0.218737	7.74707
471	1.05607	1.58435	1.32021	0.435942	0.65799	0.546966	0.937282	1.32836	1.13282
472	0.599641	0.714706	0.53846	1.69028	0.740298	0.802208	2.46993	0.576927	0.867544
484	0.623719	0.586034	0.685355	0.368344	1.23932	1.56151	0.572839	0.929741	2.43314
507	1.87394	1.5716	0.545708	1.36834	0.787241	0.462139	1.04179	0.895464	0.453779
561	1.48056	1.50381	0.596849	1.06836	0.584988	0.551947	1.68264	1.0029	0.52795
565	0.650775	1.79105	0.551368	1.09284	0.565706	0.760324	2.53146	0.472419	0.584061
582	0.851259	0.548551	0.570079	1.97389	1.69739	0.867376	1.05163	1.09346	0.346365
583	0.456072	0.665219	0.666941	1.81677	2.02276	0.459707	1.63001	0.867756	0.414759
618	0.325312	0.235923	0.270446	0.204879	0.2691	0.189914	0.162734	0.596979	6.74471
648	1.07146	1.13127	0.719205	0.764956	1.13998	0.303158	0.604146	1.86385	1.40197
680	0.864469	1.10851	0.570007	2.47235	1.25612	0.709546	0.726334	0.742465	0.550197
685	1.63407	1.66339	0.610151	0.814094	0.814412	0.684196	1.09406	0.609014	1.07661
686	1.29041	1.90612	0.611112	1.23269	0.601336	0.76976	1.511	0.649044	0.428527
692	0.309223	0.141292	0.291259	0.121756	0.797259	0.379757	0.141635	0.645608	6.17221
718	0.411273	1.95763	0.341784	1.37625	0.379995	0.467838	3.29602	0.376304	0.392916
730	0.242194	0.40716	0.562696	0.273781	0.513052	0.331228	0.479863	0.82791	5.36212
731	1.06305	1.46415	0.35255	1.44042	1.01935	0.295576	2.14464	0.931978	0.288282
743	0.0769022	0.155372	0.238253	0.0749632	0.267322	0.46495	0.111653	0.315527	7.29506
744	1.14005	1.18398	0.345269	1.06379	0.554426	0.801912	2.06836	1.33767	0.504553
745	1.08694	1.30321	0.403968	1.38684	1.69383	0.409208	0.83718	1.58698	0.291837
754	1.27468	1.42706	1.11422	0.953506	1.42632	0.657974	0.948808	0.917456	0.279971
772	0.936785	1.37055	0.316468	1.45076	1.34228	0.311651	1.02417	1.49522	0.752119
783	0.602545	0.667523	1.96029	0.271683	0.965714	0.549054	0.215062	1.51949	2.24863
794	1.01889	1.423	0.74141	1.37145	0.958671	0.543095	0.8542	1.59447	0.494815
801	1.42406	1.86306	1.03401	0.713073	1.3656	0.314874	0.99094	1.13008	0.164308
808	1.28513	1.10669	0.367972	0.615173	2.09764	0.300177	1.13743	1.77839	0.3114
871	0.802497	0.85706	1.90018	0.463934	1.19196	0.921712	0.390537	2.12452	0.347604
897	1.04871	1.7122	2.15787	0.425213	0.688729	0.76321	0.867908	1.13824	0.197927
901	1.50533	2.02665	0.77751	0.670559	1.24162	0.313127	1.01281	1.33824	0.11415
916	1.25647	1.81642	1.45483	0.843634	0.580191	0.622205	0.844552	1.4018	0.179887
954	0.569909	0.622424	3.95538	0.403195	0.590623	0.809875	0.478765	1.01096	0.558875
956	1.15784	1.63326	0.965714	0.442086	1.52426	0.605724	0.731366	1.81478	0.12496
963	0.742028	1.1583	2.11904	0.346949	1.09909	0.893582	0.732436	1.30916	0.599421
971	0.681533	0.709699	1.58686	0.591829	1.45357	1.28918	0.388182	2.13685	0.162292
982	1.08656	1.92695	1.77189	0.904019	0.550691	0.229351	1.457	0.549771	0.523765
983	0.983664	1.06591	2.94091	0.91287	0.44087	0.681399	0.899073	0.736862	0.338446
986	1.32188	1.12334	0.888557	1.24039	1.05241	0.63109	1.54381	0.54209	0.656447
997	0.835057	1.06004	0.90215	0.532372	1.40419	1.5948	0.450551	1.95711	0.263731
1006	1.32275	1.738	2.02319	0.492394	0.581081	0.735655	0.805361	1.14364	0.157926
1022	1.27366	0.894087	2.14138	0.759144	1.10595	0.801154	0.639209	0.904414	0.481006
1028	1.92102	0.756402	0.86567	0.404329	1.05998	1.42998	0.611581	0.87774	1.0733
1067	0.523324	0.838121	1.31277	0.72118	1.39824	1.30368	1.14982	1.20552	0.547341
1084	0.263516	1.44957	0.984975	0.454503	0.938686	3.49061	0.474336	0.568773	0.375029
1090	1.23526	1.01764	2.33398	0.298345	0.802249	0.723047	0.930109	1.30634	0.353032
1091	1.07949	1.17244	1.59615	0.640743	0.712183	0.46534	2.46986	0.46242	0.401372
1106	0.812559	0.973355	1.83789	0.605981	1.37853	0.656655	1.25116	0.910111	0.573764
1112	1.51217	1.34259	0.61101	1.27656	0.841098	0.662187	1.24271	0.664228	0.847443
1147	0.973138	0.772164	3.4912	0.180627	0.617236	1.13628	0.660805	0.891464	0.277078
1174	1.7246	2.24088	1.98274	0.539853	0.472375	0.607331	0.477411	0.378043	0.576779
1197	0.957743	0.956794	2.0387	0.479673	0.588343	2.06821	0.527991	0.392611	0.989933
1205	1.03407	0.658686	0.773027	2.37922	0.67239	0.542192	2.03923	0.464972	0.436212
1243	1.37818	1.64799	0.401277	1.81484	0.501483	0.545818	1.84858	0.351164	0.51067
1244	1.8837	2.49687	2.19028	0.429386	0.46147	0.397302	0.380332	0.406231	0.354434
1269	0.644816	0.411751	2.91261	0.276092	0.868183	1.76854	0.354703	0.483984	1.27932
1283	1.43228	0.824182	0.689798	1.28048	0.969494	0.974799	0.832249	1.05682	0.939891
1320	0.387927	0.810685	2.36748	0.31905	1.40063	0.84721	0.433074	1.36434	1.0696
1333	0.612317	1.11851	1.40093	0.561014	0.95987	1.22924	0.812233	1.19754	1.10835
1359	0.55888	0.602856	1.51391	0.891049	1.01857	1.50584	0.725277	1.52206	0.661563
1386	0.508138	0.483073	1.22191	0.544843	1.6851	0.888411	0.896195	1.88988	0.882451
1439	0.76507	0.666408	2.27329	0.471194	1.1754	1.24612	0.489947	1.36237	0.5502
1463	0.580996	0.744203	0.886144	1.08185	1.21846	1.1383	0.863099	1.37027	1.11668
1482	0.451874	1.80669	1.22779	0.754354	1.00303	1.0557	0.96145	0.796184	0.94293
1506	1.07233	0.941666	1.86145	0.314216	0.833623	1.20255	0.487276	1.80942	0.477462
1517	0.667556	0.674591	1.33786	0.42354	2.41431	1.03512	0.413236	1.21285	0.820932
1565	0.559589	0.361417	4.3478	0.27217	0.724417	0.94923	0.329921	0.904545	0.550913
1577	0.724432	0.398377	3.87375	0.245038	0.893917	0.822577	0.309413	1.05215	0.680338
1594	0.823058	0.70125	2.96662	0.475201	0.953514	1.11626	0.398082	0.983504	0.58251
1600	0.761183	0.517657	2.90243	0.782391	0.825431	1.10135	0.615971	0.578113	0.915465
1630	1.03236	0.692117	1.92958	0.927327	0.835814	0.851865	0.6979	0.693723	1.33931
1653	0.702128	0.426839	3.70971	0.114714	1.01537	0.932561	0.178052	1.33226	0.588372
1667	0.520476	0.435058	2.49179	1.79349	0.737424	0.527414	1.55728	0.438224	0.498855
1709	0.774151	0.536386	0.735039	0.181251	1.31204	2.37187	0.272914	1.65636	1.15999
1738	0.384907	0.349127	4.40724	0.107778	0.99404	0.755168	0.156401	1.40734	0.438003
1750	0.919905	1.44106	1.78209	0.125685	0.67767	1.27666	0.370202	1.87801	0.52871
1758	0.471094	0.195469	0.718096	2.87588	2.75796	0.487826	0.936123	0.385566	0.171988
1772	0.486024	0.441096	0.801382	2.41221	1.34023	0.452477	2.41673	0.300729	0.349119
1805	0.472453	0.522311	2.46809	1.40643	0.620024	0.802378	1.30017	0.487602	0.920539
1806	1.23223	0.600389	0.663914	2.72575	0.641939	0.668373	1.23561	0.661105	0.570688
1822	2.2593	1.94149	1.15163	0.14005	0.784041	0.84771	0.263945	1.28438	0.327453
1844	0.514064	0.422992	0.506024	0.761051	0.817485	0.866583	0.893981	1.49977	2.71805
1852	1.39793	0.710959	0.96931	1.19753	1.51018	0.816595	0.47742	1.35271	0.567358
1863	1.26204	1.63616	0.927367	0.5413	0.979974	0.711283	0.496734	1.83498	0.610163
1866	1.02959	0.540162	1.24809	1.59957	1.07721	0.907484	0.94798	0.993526	0.656389
1873	0.987337	0.593864	0.598451	2.73357	1.23025	0.759314	1.07199	0.505446	0.519777
1892	1.05305	0.656151	3.95953	0.28419	0.526754	0.416596	0.485403	1.16581	0.452515
1896	1.47275	1.51499	1.23951	0.704624	0.903542	0.560997	0.247717	1.91398	0.441884
1897	1.65468	1.46936	0.375252	0.717161	1.06744	0.915957	0.47979	1.27372	1.04664
1904	0.608264	0.511639	0.476329	1.03301	0.857334	1.08123	0.746523	1.43195	2.25372
1916	1.52373	1.10329	0.528201	1.5884	0.617442	1.03127	1.49566	0.497164	0.614845
1928	0.316757	0.439405	4.40362	0.120677	0.803688	0.242916	0.12048	2.09606	0.456393
1932	1.1897	0.970793	0.715971	1.51679	0.873622	0.972158	0.799528	0.500407	1.46103
1933	1.8777	0.942774	1.3915	1.03787	0.712039	0.598789	1.15076	0.946147	0.342425
1948	1.92195	1.53284	0.583361	0.622367	0.825085	0.152505	1.0322	1.54916	0.780525
1958	1.03291	0.614065	1.44009	0.348528	1.66881	0.313379	1.36003	1.81841	0.403774
1967	1.97307	1.32161	0.469072	1.43224	0.490934	1.35088	0.463959	0.962953	0.535277
1973	0.53447	0.643762	2.99918	0.334187	0.945395	0.482452	0.435533	1.98895	0.636079
1975	0.96908	0.710432	0.872938	1.86171	0.437304	0.769786	2.01645	0.498602	0.863699
1977	1.36224	0.591648	3.07863	0.724276	0.608932	0.695663	0.345973	1.08854	0.504098
1984	0.524858	0.437843	0.981915	1.54652	1.33402	0.867744	0.621427	2.18064	0.505029
2002	0.725969	0.711317	1.21949	0.623493	1.32072	1.49035	0.581202	1.7913	0.536159
2005	1.69783	1.94688	1.82236	0.702423	0.41305	0.557737	0.503807	0.736007	0.619907
2013	0.944252	0.813601	1.14223	2.88643	0.758643	0.691231	0.808131	0.541017	0.414462
2015	0.814767	0.65782	1.86042	0.562462	1.44364	0.494225	1.039	1.4785	0.649171
2025	1.55813	1.915	1.73657	0.44758	0.446441	0.447011	0.675587	0.957258	0.816422
2026	2.08199	0.841492	0.978167	1.34075	0.643232	0.65759	0.677968	1.08393	0.694878
2034	0.805733	2.08071	4.47288	0.282642	0.427488	0.117139	0.268595	0.389524	0.155293
2035	1.24689	0.927627	2.60881	0.758212	0.797388	0.790117	0.417097	0.813535	0.640329
2040	0.523216	0.621271	0.537592	0.833665	0.857031	0.810298	1.60564	1.62402	1.58726
2043	1.32404	0.666997	0.913954	1.54713	1.92916	0.376577	0.666242	0.99103	0.584864
2044	1.38741	0.970655	0.434646	3.25633	0.312498	0.289104	1.71958	0.229126	0.400645
2054	0.749389	0.77605	4.73557	0.222342	0.372969	0.402383	0.465936	0.91566	0.359696
2056	1.22238	0.837677	0.886762	1.70161	0.478915	0.362653	2.0162	0.874365	0.619446
2059	0.292124	0.243223	0.249442	0.220888	0.285625	0.316048	0.261898	0.39121	6.73954
2064	1.65854	1.23803	0.898214	1.84539	0.614061	0.250745	1.08514	0.897124	0.512756
2077	2.17571	2.45898	0.683759	0.80926	0.49067	0.572327	0.457984	0.955559	0.395748
2086	0.988316	1.24266	0.495265	1.58343	0.321603	0.504343	2.98621	0.503319	0.374851
2100	0.807974	0.431096	2.13512	1.36298	0.915979	0.810967	1.74378	0.347497	0.444616
2112	2.19509	1.61167	1.64562	0.552364	0.499053	0.396145	0.527835	1.21382	0.358411
2115	1.46963	2.04203	0.941763	2.05144	0.352482	0.258536	0.770202	0.615477	0.498443
2130	1.15025	0.922805	1.0512	0.867267	0.693354	0.403167	1.65334	1.10828	1.15033
2132	1.45049	0.674109	1.9164	0.560514	0.55392	0.363642	0.483029	2.43321	0.564693
2134	0.673643	1.23137	0.889634	1.22323	0.845262	0.735912	0.391286	1.2011	1.80857
2141	1.53585	0.548948	1.52328	0.903563	0.762231	1.05241	0.866894	0.559247	1.24758
2162	1.72116	1.32283	1.09153	0.382048	0.892576	0.808146	0.600782	1.69189	0.489045
2171	1.09897	1.18949	1.68624	0.608536	1.18038	0.624719	0.860671	0.756936	0.994058
2186	1.44146	1.31292	1.76734	0.406211	0.676512	1.00919	0.417565	1.13415	0.834657
2196	2.03193	1.41888	0.17333	2.68485	0.333633	0.295135	1.44202	0.40767	0.212555
2208	0.983111	1.97869	0.386789	1.41368	0.814853	0.558671	0.441248	2.09902	0.323937
2220	1.10103	0.895262	1.46345	1.86495	0.384802	0.456426	1.34381	0.579408	0.910859
2242	1.20641	1.25457	1.5464	0.759104	0.824488	0.342302	0.736302	0.896746	1.43368
2316	1.19668	0.508683	0.850912	0.554569	0.573519	1.2766	0.596598	1.17651	2.26593
2321	1.27767	1.09178	0.786277	1.10953	0.555894	0.395636	1.83683	0.972825	0.97356
2341	2.01288	1.12811	0.343299	2.42892	0.2033	0.2117	2.17511	0.258634	0.238056
2361	1.27721	1.11317	1.17219	0.966351	0.717745	0.346865	0.946451	1.44665	1.01337
2364	1.56924	1.31925	0.91117	0.998331	0.705065	0.464796	0.622851	1.07741	1.33189
2390	1.22348	1.25272	0.273706	2.68461	0.270903	0.251011	2.42291	0.210645	0.410009
2452	0.363925	0.48392	0.413739	0.413342	0.412285	0.616268	0.258089	0.344333	5.6941
2527	1.02145	1.42692	0.745044	1.04131	0.740527	0.920416	0.621707	1.1693	1.31332
2583	1.59892	1.93129	0.214485	1.52061	0.281951	0.30134	2.14696	0.869164	0.135275
2612	0.188428	0.312383	0.330863	0.306066	0.455324	0.491395	0.391937	0.369498	6.15411
2622	1.36207	1.48955	1.42581	0.501247	0.454818	0.547676	1.36956	0.776327	1.07294
2634	0.983686	0.868082	0.704201	1.74227	0.994416	0.878262	0.441227	1.15176	1.2361
2672	1.16371	0.915208	1.87959	0.719166	0.997429	1.30187	0.518301	0.637314	0.86742
2689	1.17154	1.39192	0.522932	0.48674	1.44255	1.50829	0.472292	1.17685	0.826879
2695	0.951107	0.732762	1.8965	0.661266	1.16444	1.11502	0.564536	0.762089	1.15228
2727	1.00981	1.5995	0.463759	1.04054	0.42303	0.971499	1.52393	0.524282	1.44365
2736	0.954381	0.905393	0.896388	0.857842	0.817036	1.23258	0.433788	0.713847	2.18875
2737	0.763026	1.2746	0.778144	1.18904	0.87321	1.2175	0.882648	1.14518	0.876649
2739	0.442548	0.617822	2.98573	0.704618	0.809507	0.755779	0.657577	0.843569	1.18285
2760	0.843342	1.75103	0.703328	0.474039	0.657839	0.914698	1.44106	1.29691	0.917755
2768	0.942027	0.426089	0.670368	0.575623	0.893723	0.543287	1.66019	0.904937	2.38376
2770	1.24328	1.59832	0.519006	0.643956	0.428111	0.873267	1.73032	1.19057	0.773164
2775	0.299359	0.517254	0.915676	0.351648	0.951355	0.822222	0.529589	0.469828	4.14307
2786	0.983557	0.934133	1.34067	1.4872	0.85742	0.650356	0.914604	0.886404	0.945659
2796	1.21407	1.00197	2.74292	0.370857	0.438356	0.617639	0.676767	0.928953	1.00846
2799	0.527383	0.849965	0.823037	0.650366	1.18375	0.957759	0.43964	0.820172	2.74793
2834	1.85891	1.33466	0.584886	1.54385	0.761858	0.581462	1.12212	0.581553	0.630699
2841	0.250012	0.274092	0.936356	0.237914	0.446689	0.609321	0.188507	0.724951	5.33216
2848	0.737986	0.851392	2.79238	0.675086	0.57983	0.886757	0.655892	1.04889	0.771784
2849	0.985415	0.899366	1.18248	0.865515	0.815849	1.56554	0.842899	0.754231	1.0887
2860	1.14705	1.83552	0.952292	1.13474	0.626225	0.617137	1.45715	0.328199	0.901695
2871	0.871254	0.784637	1.9628	0.618127	0.808268	0.903083	0.372137	1.71021	0.96949
2872	0.239158	1.26172	0.736799	0.353872	0.550525	1.04259	0.354861	0.74357	3.71691
2896	0.590295	1.11326	0.767177	0.391145	0.347848	0.905788	0.51992	1.27568	3.08889
2913	1.08043	1.16571	1.26053	1.02443	0.472729	1.32261	0.944447	0.803176	0.925935
2914	0.427594	0.460611	0.53557	0.497782	1.89099	2.20102	0.366578	0.421587	2.19827
2921	0.284929	0.517217	1.14714	0.546704	1.69159	2.72494	0.494665	0.39945	1.19337
2934	1.74308	0.966882	1.38282	0.349874	0.924396	0.723352	0.513041	1.2126	1.18395
2940	0.813225	0.72209	1.16321	0.235579	1.2269	0.745928	0.339353	0.632443	3.12127
2943	1.22019	1.2692	1.62728	0.27372	0.988114	0.503315	0.588573	1.51969	1.00992
2948	0.314604	0.488224	1.65571	0.265928	1.17345	2.18778	0.268522	1.01771	1.62807
2950	1.46968	0.835102	1.25894	1.23786	0.844897	0.774968	1.29601	0.410032	0.872504
2954	0.964763	0.818902	0.843408	0.896896	0.839113	2.36218	0.601195	0.412932	1.26061
2957	0.534253	1.68819	1.90339	0.150664	1.38208	0.71553	0.347249	0.818749	1.4599
2960	0.899318	1.28598	1.19784	0.244171	0.941284	0.618479	0.562116	0.796865	2.45395
2966	1.68425	1.52067	1.84782	0.586815	0.622302	0.802192	0.520696	0.76994	0.645318
2967	0.657023	0.919302	1.33205	1.3714	0.561443	0.650393	1.12132	0.729965	1.65711
2969	0.904473	1.90364	1.6381	0.373074	0.481473	0.521169	0.561417	0.72073	1.89592
2970	1.20304	1.10592	1.08161	1.35666	0.721488	0.824439	1.45333	0.389888	0.863622
2976	0.999592	0.754433	1.48087	0.257519	1.48934	0.94596	0.447466	1.08954	1.53528
2979	0.660378	0.371079	1.31936	1.01375	1.23498	0.779167	1.17126	1.49696	0.953072
2980	0.547784	0.66577	1.66721	0.35911	1.36684	1.2502	0.25433	1.08843	1.80032
2988	0.470282	0.442032	0.830319	0.653519	2.12818	1.74248	0.632325	0.779349	1.32152
2990	0.774488	0.845472	1.63122	0.54033	1.26924	0.856151	0.47399	0.920183	1.68893
2991	0.591016	0.662869	2.22741	1.15205	0.943938	0.589163	0.865693	0.683875	1.28398
2994	0.466453	0.609999	1.33938	0.364224	1.71083	1.46196	0.361751	1.11602	1.56939
2997	0.40965	0.721192	1.64706	0.574664	1.68623	1.06058	0.464248	0.971445	1.46493
3001	0.278333	0.524745	1.13744	0.309266	2.27617	2.61161	0.416641	0.73739	0.708401
3010	0.671221	0.422661	0.779784	2.26305	0.636443	1.18532	1.801	0.385373	0.855158
3014	0.42413	0.63985	1.02664	0.349194	2.07058	2.08816	0.319711	1.13094	0.9508
3017	0.937547	0.845997	1.47248	0.796383	1.19743	0.959168	0.620976	0.979162	1.19086
3028	1.16595	0.553832	1.11514	1.29604	0.694894	1.01109	1.86561	0.513108	0.784342
3037	0.656001	0.523272	2.12991	1.83804	0.698021	0.983697	0.926431	0.436651	0.807978
3096	0.454095	0.55454	1.91946	0.973723	1.04733	0.581017	0.643161	0.952706	1.87396
3109	1.32496	0.933752	0.977548	1.805	0.48186	0.641252	1.24173	0.494103	1.09979
3115	0.787312	0.916857	0.993622	0.464327	1.59647	1.33019	0.540423	1.13865	1.23215
3122	0.301145	0.372758	1.13291	0.159744	0.694826	0.923924	0.394013	1.46119	3.55949
3123	0.928527	1.09367	1.02794	0.495438	0.815733	0.872768	0.696854	1.22976	1.83931
3127	1.11515	1.11088	0.988531	0.452215	0.876464	1.19179	0.685462	1.19886	1.38064
3128	0.927102	1.06895	2.02598	0.806024	0.764875	0.564152	0.412223	1.80817	0.622516
3140	0.963687	1.33399	1.72545	0.602957	0.7174	0.554415	0.515183	1.82671	0.760198
3142	0.89715	0.60171	1.44236	0.339644	0.67694	1.25798	0.473463	1.63278	1.67798
3144	1.30345	1.51964	0.563877	0.461942	0.565904	0.914394	0.973114	0.932938	1.76474
3174	0.43467	0.713801	1.13632	0.936791	1.42699	1.10578	0.917951	0.761668	1.56603
3177	0.774594	0.692984	0.581675	1.27745	1.4651	1.36524	0.533714	1.58923	0.720008
3181	1.19004	0.630352	0.676507	1.57361	0.772019	0.646237	1.42582	1.21628	0.869134
3187	0.871764	0.852013	0.510141	2.53523	0.648435	0.914834	1.65914	0.431785	0.576652
3225	1.27245	1.23236	0.602871	0.907312	1.23814	1.08597	0.411735	1.47521	0.773967
3227	0.582101	0.564482	1.18681	1.11108	0.876955	0.993134	1.78254	0.696152	1.20675
3231	1.66075	0.592537	1.87407	0.263096	0.925142	0.87168	0.69333	1.26728	0.852122
3252	0.672747	0.688411	0.31222	2.84846	0.477409	0.690824	1.4838	0.475277	1.35085
3258	0.803019	0.76969	0.836348	0.780741	0.737219	0.824262	1.41624	1.33929	1.49319
3270	0.902053	0.906939	0.911824	1.20837	0.976749	1.43999	0.884692	0.731811	1.03757
3276	0.530307	0.963039	0.862082	0.500103	1.10938	1.73517	0.763645	0.794889	1.74138
3283	1.27973	0.972009	0.939743	0.682682	0.740621	0.617864	2.09381	0.809382	0.86416
3286	0.843282	1.1384	0.668251	0.700231	1.21358	0.769797	1.00831	1.19009	1.46806
3291	1.27492	1.15007	1.06808	1.10009	0.78779	0.466766	0.839442	1.75714	0.555698
3292	1.51106	1.48648	1.49877	0.898904	0.460657	0.679781	0.884167	0.75873	0.821449
3346	1.24049	0.916372	0.386274	2.65779	1.02121	0.53072	0.91953	0.436587	0.891017
3359	0.909582	0.822186	0.511336	3.28394	0.613005	0.716585	1.18247	0.376532	0.584361
3360	0.865033	0.700622	0.257522	3.33487	0.31862	0.642649	2.35229	0.122702	0.405688
3372	1.07315	0.82324	2.40241	0.463722	1.07748	0.899447	0.561079	1.03503	0.664432
3377	1.57071	1.13907	1.10524	0.910249	0.495096	0.843808	0.569442	1.50381	0.862572
3421	0.857151	0.853795	1.40007	0.868439	0.511942	0.501883	0.755135	1.27416	1.97742
3499	1.47516	1.29834	0.649278	1.21482	0.430003	1.06483	0.8403	0.440463	1.58681
3506	0.84858	1.30407	0.990076	0.419087	1.04877	1.49049	0.748457	1.12747	1.02299
3529	0.90958	1.09739	1.12178	0.517076	1.022	1.38859	0.540763	1.05612	1.3467
3555	1.56524	1.19614	1.22004	0.571841	0.980508	1.08349	0.473342	0.819504	1.08989
3601	0.200878	0.686917	0.591244	0.418778	1.44814	0.444537	0.489263	0.873183	3.84706
3602	0.813532	1.1985	1.00602	0.705681	0.702614	0.704147	1.25896	1.32072	1.28984
3655	0.980245	1.50465	1.08196	0.366667	0.791055	1.21853	0.986268	1.14491	0.925707
3663	1.84281	1.85	0.497573	0.489855	0.491374	0.503291	0.783837	1.57676	0.964503
3688	1.70752	1.09116	0.432934	2.59383	0.402247	0.965839	0.637981	0.661359	0.507136
3704	2.28607	1.73934	0.210891	1.37911	0.552201	0.792321	0.830283	0.740366	0.469427
3723	1.39431	1.1188	0.830901	0.814049	0.860053	1.06559	0.913293	0.840619	1.16238
3728	0.745545	0.928453	1.13993	0.598882	1.17105	0.982556	0.768848	1.26039	1.40434
3739	0.393718	0.605712	1.22125	0.485126	1.14345	1.95075	0.508582	0.86588	1.82552
3808	1.14067	0.917257	1.29185	1.28852	0.82282	1.053	0.55801	0.476227	1.45165
3893	1.89081	0.693362	2.08706	0.555245	0.57723	0.357124	0.574768	2.04895	0.215448
3937	2.07465	2.00123	1.92781	0.708076	0.685977	0.663878	0.31555	0.312793	0.310035
4054	1.35418	0.786921	0.520831	1.04027	0.543317	0.647626	0.955931	0.636534	2.51439
4320	0.489123	0.620965	0.576129	0.567359	1.06893	1.44014	1.1332	0.891969	2.21218
4343	1.11166	0.92521	0.768499	1.71813	0.851772	0.725853	0.919436	0.596882	1.38256
4348	1.13708	1.04305	1.03296	0.485318	1.27936	0.885722	0.567899	1.48961	1.07901
4372	0.538229	0.795578	0.52426	0.262416	0.56421	0.582013	1.6633	0.90017	3.16983
4478	1.21461	0.550429	0.613213	1.3156	1.0317	0.916454	0.719044	0.662057	1.9769
4515	0.709179	0.735114	0.752103	2.07749	0.586805	0.895529	1.03537	1.67481	0.533594
4614	1.62714	1.36988	0.252454	2.02995	0.289026	0.680077	1.5311	0.631649	0.588726
4633	1.26057	1.34299	0.686715	0.967379	0.783142	0.899101	1.11349	0.838018	1.10859
4697	0.454958	0.637374	1.88943	0.188234	1.25869	0.836507	0.337946	1.7633	1.63356
4699	0.419905	0.480009	0.70996	2.42654	0.674346	0.613217	0.44478	0.675754	2.55549
4730	0.178931	0.119147	0.284736	0.792586	0.149715	0.117085	6.11717	0.25097	0.989659
4812	0.433312	0.915813	1.49294	0.368206	1.36289	1.83302	0.422013	1.16144	1.01037
4813	0.461752	0.729394	1.20725	0.296795	1.2656	2.08631	0.588856	1.01134	1.35271
4833	0.530479	0.502939	1.54573	0.508929	1.53118	0.978549	0.510348	1.74546	1.14638
4863	1.02551	0.866879	0.911	1.42276	1.13593	0.73838	0.850811	0.644891	1.40384
4881	0.411736	0.717285	1.46417	0.58306	0.75273	0.987635	0.678649	0.777616	2.62712
4918	0.959101	1.15783	0.913646	0.186052	0.96803	0.615932	0.493066	1.60068	2.10565
4937	1.0775	0.84895	2.33882	0.338903	0.958234	0.894564	0.476926	0.632958	1.43314
4971	0.970802	0.977115	0.876496	0.676395	1.19272	1.01669	0.607281	0.841328	1.84117
4977	1.50715	0.812698	0.866424	0.441749	0.922081	0.846913	0.52768	1.61674	1.45857
5015	0.844016	0.815986	1.46461	0.349481	1.44548	0.903826	0.589	1.5718	1.01579
5035	0.447897	0.624703	1.42031	0.364632	0.686557	0.546271	0.370682	0.599236	3.93971
5036	0.764519	0.999012	0.461593	1.07211	0.7539	0.833755	1.41371	0.787938	1.91346
5111	0.614012	0.901829	1.20496	0.648594	1.38618	1.11744	0.831909	1.3057	0.989379
5143	0.703979	1.09046	0.983107	0.620332	0.813164	0.944075	0.731072	1.68535	1.42846
5217	0.275586	0.309465	2.02807	0.290219	1.78433	2.32764	0.23389	1.162	0.5888
5247	1.20191	1.02246	2.56635	0.874356	0.43909	0.635399	1.06176	0.454592	0.744087
5417	0.435077	0.755367	2.01723	0.14352	0.91286	0.755699	0.443816	1.83343	1.703
5478	0.352549	1.08891	1.29926	0.186392	0.921813	0.569899	0.471799	2.85162	1.25776
5497	1.75025	1.21566	0.429885	2.32234	0.676649	0.380965	1.1609	0.571828	0.491524
5513	1.00845	0.474469	2.73832	0.262887	1.01768	0.519323	0.481556	1.75991	0.737406
5527	0.434976	0.451033	0.467091	0.849498	0.840607	0.831716	1.60451	1.70836	1.81221
5572	1.71724	1.2204	0.709661	1.32064	0.928946	0.828694	0.858501	0.818529	0.59739
5619	2.08501	1.87287	0.334979	1.11443	0.665681	0.68446	0.867531	0.999196	0.375848
5647	1.96803	1.04061	0.76694	0.896705	0.83515	0.581082	0.821624	0.960538	1.12933
5672	0.813945	1.05554	1.02239	2.6232	0.438376	1.09363	0.446266	1.1334	0.373265
5783	1.12152	1.61732	1.36254	0.436623	0.497157	1.45241	0.894726	1.04309	0.574613
6039	0.685318	0.497005	1.47946	0.283283	0.454824	0.480809	0.489249	1.92494	2.70511
6066	0.543938	1.08103	0.9128	0.731598	1.16698	0.854662	1.44424	1.25169	1.01306
6067	1.33757	1.54265	1.21527	0.816913	0.983552	0.69975	0.771459	0.785078	0.847757
6114	0.71836	0.946379	1.3816	0.240223	1.28802	1.10875	0.38331	1.08533	1.84804
6142	1.10229	0.71949	0.603753	0.672744	1.25961	2.021	0.554258	0.6907	1.37615
6148	2.1335	0.87395	0.55281	1.34525	1.19653	0.606723	0.725389	0.961182	0.604657
6229	2.07604	0.395156	0.29675	1.92013	0.32214	0.452177	2.56035	0.566164	0.411102
6274	0.582541	0.169121	0.585049	0.0698868	0.954466	0.536964	0.227128	3.75613	2.11872
6341	2.01132	1.78378	0.339415	0.97232	0.502103	0.508607	1.80492	0.642612	0.434926
6370	0.547548	1.0689	0.447562	3.83424	0.542713	0.596755	0.886363	0.550686	0.525232
6381	0.659832	1.35121	0.537199	1.12905	0.684892	0.773226	0.966281	1.01876	1.87955
6456	0.475889	0.484705	0.438461	3.20294	1.14267	0.516171	1.58583	0.705744	0.447584
6515	1.47784	0.706432	1.18373	0.352072	2.20082	0.732131	0.55102	1.08322	0.712727
6589	0.525707	1.1326	1.13674	0.45578	1.39391	1.47883	0.650451	0.83992	1.38606
6594	0.753054	1.62106	1.57539	0.445419	0.616875	0.921989	1.13688	0.707234	1.2221
6598	0.704392	0.920711	0.656855	0.411769	0.499989	1.29501	0.957897	1.37688	2.17649
6603	1.181	1.62926	2.39705	0.730364	0.484442	0.519517	0.873142	0.907514	0.277713
6604	1.89208	2.00422	1.17726	0.466334	0.567132	0.509524	0.730542	1.28022	0.372684
6605	0.47346	0.637888	1.71056	1.36419	1.00519	0.785761	1.14006	1.14074	0.742149
6607	1.09312	1.10965	2.17499	0.168004	0.912699	0.639016	0.665681	1.48888	0.747956
6610	1.09022	1.60328	1.32273	0.413259	1.00033	0.594921	0.601879	1.0048	1.36859
6615	1.43708	1.63046	2.36508	0.885103	0.509438	0.508039	1.21654	0.299952	0.14831
6616	0.895705	1.20667	0.552221	0.664318	0.886377	0.943517	1.00466	0.978401	1.86813
6617	2.21654	1.19471	0.602316	0.60916	0.678136	0.165297	1.04932	1.76034	0.724182
6622	0.536678	0.614472	1.18598	0.577826	1.27711	0.527847	1.19789	1.72295	1.35925
6623	1.19057	1.30454	1.36769	0.802002	1.7971	0.450269	0.825551	0.878675	0.383606
6624	1.20736	1.2862	1.36504	1.2542	1.17955	1.32884	0.492474	0.459608	0.426741
6630	0.280038	0.462617	0.34763	0.399136	0.437228	0.772379	0.386041	0.368759	5.54617
6631	0.183707	0.496375	0.386127	0.438545	0.483126	0.760424	0.435882	0.492101	5.32371
6634	0.856613	1.00853	0.706701	0.687143	0.723365	1.2263	1.19654	1.44294	1.15187
6637	1.27165	1.53941	1.23778	0.750908	1.29081	0.818318	0.993591	1.0237	0.0738334
6639	0.732085	0.627125	2.83913	0.27323	1.2743	1.05812	0.351616	1.38241	0.461989
6644	3.25651	1.03439	0.498007	1.32401	0.465507	0.432468	1.11802	0.412263	0.458827
6645	1.93955	1.51824	0.548759	1.39232	0.636481	0.597336	0.75624	0.552278	1.05879
6647	0.901137	0.337197	0.706561	1.78563	0.671369	0.489379	2.28851	1.50428	0.315938
6648	0.649759	0.72903	1.93019	0.383028	1.11954	0.769841	0.454031	2.46008	0.504506
6651	0.351934	0.85291	0.430882	3.02327	0.557644	0.807245	0.651878	0.54447	1.77977
6652	0.783497	4.80487	0.573584	0.739075	0.284806	0.367657	0.522646	0.413336	0.510529
6654	1.11278	1.36835	0.559665	1.2765	0.580399	0.554908	2.72321	0.447722	0.376477
6655	2.30002	1.14005	0.100221	1.53659	0.197987	0.135726	3.25447	0.177491	0.157441
6658	1.1575	1.16929	0.465044	1.12426	0.863464	0.802469	1.01823	0.932453	1.4673
6659	1.22337	0.676208	0.244722	0.241105	1.48499	0.95878	1.40126	2.05297	0.71659
6661	0.89715	0.86705	0.50364	3.07084	0.422024	0.644487	0.997197	0.563126	1.03448
6662	0.535576	0.743382	1.05835	0.592709	1.22819	1.35405	0.78695	1.07681	1.62398
6663	1.261	0.688098	0.928035	0.278832	0.619005	1.03056	0.47502	3.01931	0.700147
6664	1.27885	1.10561	1.19883	0.504968	1.07455	0.905408	0.623807	1.50691	0.801066
6665	1.65487	1.01855	0.65777	0.633101	1.69228	0.748155	0.732322	1.15229	0.710672
6667	0.628584	0.665071	2.38897	1.14571	1.05703	0.97655	0.669065	0.790074	0.678937
6669	1.26776	0.85204	0.36876	2.98397	0.610228	0.547574	1.00285	0.577546	0.789269
6673	0.402147	0.756226	0.98636	0.251213	0.649158	1.05287	0.434399	0.839927	3.6277
6676	0.97404	1.70735	0.664327	1.36459	0.484361	1.19393	1.08279	1.05515	0.473462
6679	1.6581	0.925894	0.620396	1.54592	0.711053	0.763386	1.59211	0.540865	0.642272
6681	3.694	0.503636	0.193469	0.585535	0.938139	0.385345	0.624944	1.71242	0.362509
6684	1.51838	1.44007	0.630543	1.20916	0.993286	0.556873	1.84498	0.331642	0.475069
6685	1.75927	1.749	0.179578	1.58972	0.16585	0.115568	3.10415	0.151756	0.185106
6686	1.64781	1.62795	0.577791	0.307813	1.06074	0.780773	0.593211	1.3243	1.07961
6687	0.885741	0.801989	0.366341	0.928501	1.77452	1.1582	0.309528	0.933049	1.84213
6688	0.61686	0.656919	0.897284	0.20015	1.52795	2.15333	0.313998	1.51492	1.1186
6692	0.635968	0.391703	1.89959	1.75136	0.999156	0.455698	1.72511	0.355452	0.785968
6693	0.694718	0.643827	1.7904	0.474038	1.40642	1.36169	0.533692	1.06061	1.03461
6698	0.230883	0.413299	0.576468	0.424253	0.840966	5.06034	0.298151	0.733227	0.422419
6701	1.20282	0.605692	4.52353	0.235962	0.350615	0.345142	0.410356	0.855585	0.470298
6703	0.912904	1.62333	1.92702	0.285488	0.675401	0.309608	0.845398	2.14775	0.273099
6711	1.94293	1.02802	0.490088	2.11079	0.398515	0.519829	1.63549	0.443969	0.430362
6712	0.334488	0.693756	0.426504	0.524757	0.878446	2.07965	0.688325	0.680129	2.69394
6713	0.720517	0.776339	3.1893	0.312234	0.812251	0.488335	0.305078	1.36834	1.0276
6714	1.1289	0.500916	2.55154	0.760181	0.777909	0.569803	0.541994	1.32182	0.846939
6715	1.21766	1.9753	0.78694	0.84429	1.33083	0.421588	0.910894	1.36476	0.147752
6716	1.03158	1.69599	1.19487	0.878137	1.27656	0.602771	0.994286	1.04484	0.28096
6718	1.07132	0.659987	0.475616	3.86243	0.379886	0.507675	0.618873	0.686865	0.737348
6724	0.98281	1.55128	1.21965	0.399829	1.05602	1.42093	0.681636	1.53472	0.153123
6726	0.789071	0.460003	2.93196	0.270993	1.18587	1.59374	0.403843	0.80791	0.556611
6728	2.66534	2.07891	0.613878	2.00088	0.368637	0.251786	0.248184	0.496287	0.276093
6729	2.53602	1.09102	0.350842	2.11729	0.508131	0.436752	0.410925	0.990379	0.558627
6741	1.41643	1.30186	0.559899	2.33972	0.398347	0.42329	1.82658	0.432907	0.30097
6742	1.11777	1.21846	0.825753	0.721168	0.70744	0.930131	0.722271	0.840078	1.91693
6743	1.32614	1.47161	1.58071	0.61298	0.693335	0.532626	0.927532	1.45466	0.400405
6745	0.654295	1.01277	1.11494	0.28956	0.949288	1.07894	0.357182	2.33318	1.20985
6746	1.38954	0.592032	1.56595	0.510156	1.41595	1.06719	0.582671	1.31227	0.564235
6747	0.719056	0.536897	2.74968	0.782887	0.849173	1.11596	1.02874	0.512938	0.704667
6749	0.693803	0.560096	1.49632	0.741399	1.16622	1.62107	0.583695	0.72918	1.40821
6752	0.35965	0.295158	0.774888	0.0931309	0.969691	0.600805	0.62325	2.05097	3.23246
6754	0.8277	0.603596	0.960443	0.894555	1.01127	1.69305	0.47565	0.992419	1.54131
6755	1.0534	0.872774	1.2927	0.435628	0.802099	1.01808	0.977842	1.1916	1.35587
6756	1.07	1.14297	1.4205	0.274944	1.29335	0.823598	0.342669	1.9595	0.672478
6758	1.6097	1.54639	0.53833	0.810006	0.664371	0.667643	1.45147	0.800603	0.911498
6759	1.11835	1.16392	0.558924	0.60431	0.941912	0.841979	0.547894	1.80088	1.42183
6763	1.21363	1.25381	1.78385	1.15929	0.809958	0.432178	0.357379	1.505	0.484917
6764	1.75009	1.53128	1.29814	2.01342	0.27396	0.180216	0.870061	0.511698	0.571132
6766	1.9911	0.990408	0.85702	1.44989	0.883271	0.54088	0.781897	1.11557	0.389969
6772	0.548441	0.807745	0.621616	0.693088	1.79051	2.7155	0.598897	0.543422	0.68078
6773	0.949294	1.46643	1.20786	0.187166	0.439831	0.313499	1.82211	1.13517	1.47864
6780	0.589646	0.882173	0.76289	0.368609	1.11765	1.40943	0.471995	2.17854	1.21907
6784	0.728844	0.877349	1.44222	0.670965	0.977779	1.06848	0.655883	1.18922	1.38925
6787	1.56002	0.519911	0.813715	2.11766	0.671364	0.407126	0.612517	1.58609	0.711606
6789	1.33064	1.95271	1.64168	0.66264	0.466211	0.564425	0.724227	0.863573	0.7939
6790	1.8261	2.23041	2.02825	0.356998	0.202413	0.279706	0.462308	0.921773	0.692041
6791	1.1429	1.09631	2.19084	0.511162	0.601406	0.834354	0.408415	1.09626	1.11835
6793	0.282573	0.781056	0.593471	0.468548	0.866964	0.72408	0.543379	3.00368	1.73625
6794	1.81131	2.22317	1.50815	0.554668	0.426513	0.43339	0.802622	0.966984	0.273192
6796	1.96985	2.02886	1.99936	0.402379	0.328833	0.365606	0.460453	0.809619	0.635036
6798	0.841604	0.710946	0.858574	0.793553	1.01721	0.885115	0.937249	1.313	1.64275
6801	0.45124	0.775551	0.694417	0.76186	1.9777	0.977637	0.671754	0.93205	1.75779
6805	1.56361	1.682	1.62281	0.572925	0.356051	0.464488	1.13303	0.692381	0.912706
6812	0.762282	0.737384	0.964719	1.2155	1.55312	1.2716	0.611898	1.01047	0.873028
6813	1.56355	2.9676	1.52098	0.525058	0.367039	0.379852	0.426074	0.987655	0.262188
6815	1.66443	1.50012	1.33581	0.772606	0.828821	0.71639	0.381031	0.727275	1.07352
6818	1.47457	0.749668	0.352171	1.1309	0.486752	0.512475	1.81207	1.47954	1.00186
6820	0.827049	0.460758	0.617933	1.02911	0.454683	0.362383	3.09975	0.827564	1.32077
6823	0.103798	0.196399	0.185357	0.0597031	1.00875	2.04921	0.168101	0.680497	4.54818
6825	1.22169	1.17692	1.34727	0.441886	0.584088	1.17399	0.682038	1.50466	0.867463
6832	1.34659	0.806883	2.10757	0.375426	0.473895	1.25239	0.950256	1.59514	0.0918525
6837	0.496056	0.741564	3.93302	0.101981	0.972544	1.1702	0.13046	0.417339	1.03684
6841	1.29185	0.724794	1.00832	0.436713	1.10397	0.77034	1.11019	1.33249	1.22134
6843	0.665297	1.18901	0.60176	0.900831	1.05713	0.560698	0.829246	1.91325	1.28278
6846	0.918933	0.955452	0.914172	1.5221	1.0016	1.27314	0.98391	0.864523	0.566168
6850	1.02204	0.890236	2.00293	0.926048	0.595527	1.59552	0.735656	0.450932	0.781111
6851	1.04677	1.14202	2.01918	0.866852	0.782876	0.958183	0.98185	0.525377	0.676889
6854	0.583274	0.624745	0.785745	2.63486	0.951922	0.590334	1.5512	0.772467	0.505452
6856	1.82081	1.15271	0.682294	1.35576	0.682849	0.904473	0.956966	0.823235	0.620901
6862	0.214228	0.41963	0.949953	0.276928	0.628505	1.16024	0.424735	2.77968	2.1461
6865	1.86735	1.34766	2.60617	0.435731	0.52941	0.159768	0.64804	1.07191	0.333958
6878	0.73144	0.68799	0.748944	1.58846	1.2057	1.18783	0.824991	0.673086	1.35156
6889	0.507272	0.812372	0.746571	0.535516	1.42912	1.24125	0.623451	1.34894	1.75551
6893	0.417093	0.812764	0.880855	0.543693	1.55386	1.39823	0.76535	1.17985	1.44831
6895	1.0264	1.14449	1.60932	0.42009	0.885023	0.774154	0.815394	1.01476	1.31036
6901	0.291706	0.543522	0.522656	0.347034	1.81505	2.64415	0.332003	0.78794	1.71594
6903	2.18281	1.52478	0.820456	1.30081	0.623494	0.603231	0.609346	0.607393	0.72768
6905	0.904884	1.03741	1.01817	0.638295	0.865349	0.709446	0.697951	1.23022	1.89827
6909	0.97776	0.889703	0.65021	1.42146	0.747774	1.6718	0.770278	1.21696	0.654052
6910	1.40966	0.827462	0.202365	2.02419	0.651534	0.436315	2.45588	0.567934	0.424653
6913	0.287601	1.15677	1.05676	0.387787	0.727894	0.726887	0.768846	1.20592	2.68154
6918	0.434847	0.894321	2.40141	0.581888	1.22868	1.24539	0.499088	0.919668	0.794702
6919	1.85873	1.27083	2.22436	0.576145	0.586985	0.298922	0.375496	1.64587	0.162662
6921	1.10626	1.34304	1.74541	1.02374	0.696062	0.646688	1.13363	0.6824	0.622765
6923	0.152064	0.41938	0.694564	0.230031	1.39805	0.856394	0.161442	3.23554	1.85254
6928	1.31028	1.99963	2.35626	0.574494	0.260173	0.579594	0.763898	0.900813	0.254862
6929	0.951448	0.954059	2.89646	0.402985	0.542951	1.33125	0.548127	0.762545	0.610173
6935	0.270787	0.485989	1.15047	0.105444	0.681321	1.88578	0.538361	1.53708	2.34477
6938	0.422057	1.07043	1.43764	0.186442	1.05056	1.33238	0.340811	1.08307	2.07661
6940	0.818025	3.9536	0.719487	0.284593	0.58759	0.488144	0.269336	1.27669	0.602536
6945	1.4784	1.57637	0.715548	0.605439	0.977059	0.614137	0.407522	1.62268	1.00284
6948	1.18979	1.1926	1.41311	0.590907	0.844004	0.47322	0.470909	1.23449	1.59097
6949	1.3119	1.41326	1.0646	0.670519	0.697052	0.382827	0.492595	1.07247	1.89478
6950	0.591141	0.481546	1.68795	0.322958	1.73574	1.09405	0.424059	1.28895	1.37361
6952	0.409435	0.644248	1.12587	0.677393	1.20365	0.874429	0.847069	1.54798	1.66992
6954	2.2576	1.36014	0.622112	0.491957	0.348393	0.340236	1.13601	1.00596	1.43759
6971	1.23718	1.11473	0.662493	1.07971	0.850066	0.637969	1.23131	1.45705	0.729491
6973	1.1874	1.0885	1.51409	0.914153	0.567455	0.662934	0.66589	1.06192	1.33765
6977	1.15634	0.557055	0.588751	1.36583	0.497033	0.737145	0.773866	0.497124	2.82685
6984	1.66708	1.84746	0.661128	0.383512	0.757388	0.830892	0.836562	1.44523	0.570755
6986	1.03757	0.891173	2.20941	0.297235	0.939731	1.12716	0.385552	1.62998	0.482184
6987	1.31584	1.38229	1.78911	0.472315	1.036	0.649987	0.656071	1.37501	0.323384
6994	1.20384	2.28842	1.41854	0.719515	0.922513	0.655753	1.00502	0.656887	0.129508
6995	0.623597	2.40636	1.48672	0.698189	1.24434	0.808456	1.0202	0.375692	0.336454
6999	0.408242	0.617371	0.692619	0.366554	1.70761	1.15224	0.671831	2.49346	0.89007
7001	0.246217	0.952616	0.599335	0.376865	0.984164	0.651752	0.656476	2.62808	1.9045
7002	1.26221	1.10146	1.87263	0.616011	0.97867	0.520636	0.571279	1.56536	0.511739
7005	1.6795	1.62831	1.68688	0.497385	0.332863	0.542742	0.67084	1.32237	0.639101
7007	0.658447	0.769463	0.837063	0.862705	1.58237	1.33963	0.803477	1.44422	0.702638
7010	1.96252	2.11107	1.09561	1.00013	0.341047	0.377156	0.282699	1.32078	0.508981
7011	1.76306	1.94434	0.995712	0.779558	0.314506	1.1054	1.02589	0.642305	0.429229
7012	2.83131	2.41087	0.664243	0.499776	0.298361	0.555262	0.783626	0.668012	0.288545
7014	0.686786	0.853321	0.45238	0.843755	1.29009	1.16927	1.72374	0.814216	1.16644
7016	0.967108	0.521745	0.855471	0.656301	0.876148	1.68523	1.0616	1.25495	1.12144
7017	1.12864	0.93635	1.48791	0.766159	0.744908	0.810806	1.05822	0.725023	1.34198
7025	0.101452	0.218279	0.422341	0.170483	0.2992	0.387724	0.176774	0.420336	6.80341
7028	1.15772	1.10966	2.31187	0.467417	1.01095	0.874096	0.431727	1.30459	0.331968
7030	0.449717	0.932157	0.689922	0.884972	2.12682	1.6189	0.848765	0.681288	0.767458
7031	0.652008	0.961721	0.775905	1.28444	0.962456	1.69313	0.74851	0.90737	1.01446
7033	1.14157	1.19095	0.483406	0.887435	0.904207	0.553823	1.04165	2.04461	0.75235
7040	0.597212	0.84492	0.607577	1.71729	0.926076	1.28281	0.766118	0.820265	1.43774
7041	1.16976	0.921082	1.36505	1.52554	0.604341	0.439096	1.13259	1.14289	0.699651
7042	1.26119	1.11077	1.52149	0.960757	0.73009	0.363994	0.852033	0.950525	1.24916
7057	1.08198	0.73865	0.717235	1.81571	1.1223	0.663311	1.31084	1.11079	0.439179
7059	1.19348	1.2522	0.612705	0.82738	0.864906	1.06891	1.49014	1.0904	0.599881
7071	0.462133	0.486124	0.750586	0.25224	1.54634	1.53405	0.422684	1.00221	2.54364
7073	0.231842	0.274189	0.235231	0.0722629	0.868528	3.12543	0.345786	0.664197	3.18254
7075	0.139326	0.184878	0.23462	0.0736226	0.524571	3.19296	0.164552	0.441812	4.04365
7078	0.50994	0.687677	0.325823	1.41345	0.508059	0.892639	3.47858	0.664572	0.51926
7081	0.79872	0.527765	2.66037	1.0017	1.06118	0.888858	0.547663	0.761765	0.751974
7083	0.774045	1.20221	2.02251	1.01391	1.10615	0.808186	0.501546	0.539646	1.03179
7084	1.68119	0.971711	2.53717	0.526821	0.616504	0.124837	0.74115	1.2687	0.53192
7093	1.02146	0.586741	0.715729	2.21038	1.43302	0.596827	1.43577	0.491875	0.508198
7095	1.2582	1.68737	1.39891	0.600206	1.0695	0.410981	1.10874	1.39146	0.0746286
7098	0.602615	0.580026	1.53706	0.633929	2.18765	0.956556	0.426106	1.64568	0.430383
7101	0.85783	0.734858	0.949265	0.415057	1.7484	1.60972	0.360237	1.6414	0.68324
7102	0.342242	0.533011	0.432309	0.473132	2.3256	3.16493	0.232876	0.77696	0.718943
7105	0.31447	0.647548	1.22658	0.746184	0.639658	1.43519	0.515027	0.576474	2.89888
7107	0.36818	2.26329	0.867229	0.588799	1.31099	0.984171	0.53702	0.830943	1.24938
7123	2.35575	2.25287	0.19142	0.255772	0.371444	0.289903	0.728715	1.73229	0.821838
7124	1.42613	1.08934	0.595247	0.262307	0.972289	0.90939	0.745209	1.07334	1.92675
7126	0.83837	0.758033	0.798201	0.775423	0.911203	0.95842	1.32012	1.37061	1.26963
7127	0.312414	0.523398	1.25881	0.288899	1.67875	2.77233	0.366985	0.552358	1.24605
7130	1.15909	0.492095	0.476305	0.988851	1.71653	0.606776	1.13948	1.75709	0.663785
7140	0.757063	0.367654	4.65888	0.605766	0.769669	0.81058	0.412782	0.253439	0.364172
7142	0.73207	0.542486	2.80892	0.609075	0.918684	1.61222	0.530391	0.361784	0.884372
7144	1.07847	1.36517	1.43284	0.729364	1.75424	0.284267	1.4302	0.700254	0.225203
7146	1.13847	1.65851	1.73135	0.74566	0.826125	0.782228	1.14976	0.803855	0.164048
7152	0.992918	1.4019	1.11362	0.542452	0.399236	1.10489	0.637174	2.46115	0.34666
7157	0.668919	1.16894	3.28216	0.717578	0.675051	0.503446	0.927271	0.463413	0.593217
7163	0.98822	1.09346	2.55686	0.726716	0.586979	0.85082	0.799623	1.07964	0.317679
7167	1.30147	1.43182	0.580715	1.13482	0.497058	0.711658	1.04764	1.39897	0.895851
7170	1.63923	1.96851	0.240902	2.33619	0.435128	0.335928	0.748705	0.884561	0.410852
7174	1.33347	1.19023	0.6987	1.1313	0.77543	0.459996	2.3211	0.465283	0.624487
7177	0.531127	0.920184	0.654712	2.97189	0.781661	0.77619	0.488558	0.721058	1.15462
7202	0.287481	0.34065	1.65572	0.278825	1.81547	2.28344	0.312851	1.65986	0.365699
7204	0.473672	0.492454	2.51304	0.388439	1.70987	0.541291	0.380001	1.92304	0.578191
7208	0.602369	0.730755	0.599669	2.81696	0.505328	0.705443	1.73302	0.526486	0.779974
7211	1.87193	0.525627	0.267905	2.68077	0.129953	0.35853	2.88662	0.127061	0.151598
7214	0.576914	0.360661	0.88309	0.246869	2.99996	0.423185	0.561089	2.21192	0.736312
7215	0.968096	0.893854	0.715104	1.09757	0.787577	0.493135	2.81447	0.471949	0.758249
7234	1.40369	1.32246	0.342764	2.0639	0.338326	0.335672	2.4197	0.455635	0.317851
7238	0.797947	1.09369	1.14866	0.726253	0.977806	0.947469	1.02087	1.35109	0.936204
7241	0.945859	0.816776	0.902331	2.5012	0.472583	0.347192	2.40307	0.284246	0.326738
7243	0.328258	0.421723	2.61723	0.174577	0.660114	0.885315	0.38925	0.696004	2.82753
7244	0.579903	0.274818	1.52824	0.229338	0.873732	2.16189	0.227532	0.651582	2.47297
7245	0.960676	1.00416	0.991378	0.617285	0.933551	1.10788	0.398134	1.44989	1.53705
7247	0.704984	0.595025	1.77823	0.376248	1.59395	0.742258	0.415896	2.06174	0.731679
7248	0.353447	0.607281	2.88156	0.444292	1.29992	0.563403	0.522173	1.63263	0.695293
7250	1.14147	0.893546	1.04566	0.883302	1.03562	0.935298	1.32592	0.653749	1.08544
7252	1.06663	0.886958	0.973107	0.525852	1.58965	1.28513	0.652891	1.65668	0.363097
7253	1.42248	0.729386	0.502381	2.79052	0.378398	0.363579	1.46703	0.411766	0.934461
7256	1.18637	1.01578	0.863757	2.06817	0.65596	0.570383	1.33002	0.756358	0.553193
7260	0.579324	0.813479	1.52168	0.734396	1.49028	1.02435	0.614878	0.82316	1.39845
7263	1.16018	0.49234	0.638484	3.51302	0.431375	0.356701	1.37928	0.563122	0.465496
7271	0.566366	0.896589	1.82912	0.266536	1.65923	0.939365	0.376213	1.78323	0.683349
7275	0.956958	1.11903	1.03185	0.49774	0.984621	1.39046	0.668631	1.67365	0.677064
7283	0.807614	1.10091	0.907864	0.721193	0.922912	1.46649	0.572497	1.27401	1.22651
7301	4.22075	0.487146	0.319146	1.2311	0.363276	0.294785	1.15693	0.616839	0.310029
7305	3.73029	0.138677	0.241563	1.59884	0.233353	0.767633	1.78017	0.374803	0.134662
7307	1.42678	1.43312	0.392787	1.12547	0.653632	1.24149	1.34394	0.860866	0.521901
7310	0.949695	1.10799	0.810929	0.877328	0.876425	1.65291	0.838351	1.06168	0.824689
7312	0.819149	1.06614	1.12406	0.447806	1.77422	1.02346	0.625277	0.692012	1.42789
7316	1.0146	0.770131	1.02949	0.462798	1.43932	1.07862	0.540946	1.6643	0.9998
7317	1.43253	0.829173	0.951006	1.71466	0.590667	0.944348	0.832954	0.674421	1.03025
7318	1.33445	1.42582	1.86118	0.898064	0.847965	0.555679	1.5118	0.402041	0.163004
7321	1.19568	0.805143	1.73204	0.369866	1.00069	0.838904	0.5516	1.59398	0.912105
7326	1.15475	1.21164	1.83557	0.852155	0.68995	0.917341	0.779139	1.13477	0.424678
7331	1.00767	1.17883	2.41372	0.53914	1.15292	0.706	0.830258	0.720712	0.450748
7332	1.02071	0.9802	2.69885	0.729539	1.0027	0.500705	0.77347	0.906386	0.387435
7337	1.18286	0.740133	0.609844	0.731062	1.14713	0.870328	0.970757	2.15394	0.593936
7338	0.830155	0.871426	1.24288	2.18521	0.732748	0.586617	0.802948	1.2614	0.486618
7340	0.397381	0.89555	1.16862	0.347921	0.970994	0.556031	0.855441	0.85237	2.95569
7344	1.23474	0.202552	0.795613	0.302217	0.986156	0.416954	0.744438	2.19086	2.12647
7349	2.01577	0.784967	0.269448	2.103	0.398454	0.452341	1.10374	0.675905	1.19637
7350	0.921379	0.665525	0.338836	1.70641	0.40605	0.868124	0.691516	0.75652	2.64564
7351	0.445126	1.26591	0.957026	0.266452	1.08593	0.57144	0.38685	2.98274	1.03852
7353	0.826094	0.885548	2.30693	0.25962	1.04713	0.663059	0.423349	1.66302	0.925251
7357	0.291377	0.62248	0.553512	0.452654	1.38291	0.853085	0.394042	3.49408	0.955865
7365	1.1679	0.968399	0.662471	0.745578	1.14813	1.16848	1.16455	1.116	0.858494
7366	1.32414	1.68348	0.994819	0.533079	1.00301	0.68461	0.431869	1.88307	0.46192
7367	0.985618	0.954914	2.02976	0.721863	0.835818	1.50875	0.65062	0.880242	0.432413
7369	0.635761	0.861739	0.91653	0.996648	0.796054	0.98522	1.0654	0.835857	1.90679
7377	0.421348	0.568759	1.50351	0.384014	1.37443	1.7997	0.579486	0.885042	1.48372
7378	0.739656	0.865199	1.07928	0.822379	1.05354	1.24914	0.768879	0.57199	1.84993
7380	0.361854	0.441444	0.425456	0.350641	0.529925	0.540343	0.526994	0.521438	5.30191
7385	2.96329	0.993558	0.752488	0.874651	0.455757	0.553362	0.418691	1.1473	0.840907
7391	0.852273	0.880027	0.883272	0.752027	1.60019	1.07556	0.604043	1.51285	0.839752
7393	0.618981	0.515077	0.936434	1.3783	1.3062	0.854501	1.5195	0.780727	1.09029
7397	0.725408	0.953633	1.05837	0.391304	0.796567	1.51507	0.827151	1.63331	1.09919
7402	0.651968	0.864218	0.688087	0.777441	0.618161	0.672703	0.583169	0.749829	3.39443
7403	1.21809	1.08592	0.969763	3.20015	0.502437	0.334378	1.22197	0.203002	0.26429
7407	0.723174	0.59297	0.525411	0.897763	0.734671	1.02662	0.75889	0.776526	2.96397
7414	1.16249	1.36997	1.24174	0.867357	0.910455	0.578201	0.661573	1.49137	0.71685
7420	0.464092	0.382163	2.032	2.09641	1.42621	0.373498	1.45915	0.384382	0.382091
7424	0.602588	0.658597	0.54658	0.342759	0.513243	0.428001	1.96941	1.58691	2.35191
7425	0.737463	0.553477	0.529167	4.3264	0.54055	0.497304	0.602137	0.720947	0.492555
7426	0.988814	1.3882	1.53753	0.867062	0.798814	0.518576	1.1765	1.56142	0.163093
7429	1.12221	1.60737	1.32127	0.696173	1.31177	0.805427	0.89891	1.15184	0.085033
7432	0.977613	1.33792	0.934209	1.15236	0.841374	1.57478	0.995323	0.956702	0.229722
7434	0.673633	0.760315	0.878593	0.735869	1.53888	1.11876	1.08133	0.924721	1.28789
7438	1.50948	1.74296	0.695969	0.832496	0.617807	0.932042	0.854669	1.01439	0.800195
7440	0.491192	0.485871	0.483642	4.51632	0.555652	0.705041	0.652328	0.613189	0.496768
7447	0.49094	0.657542	0.739998	0.580486	0.86363	1.79113	0.535348	0.673411	2.66751
7449	0.663827	0.464576	0.623626	0.820435	0.863287	0.402713	0.491572	1.38772	3.28225
7455	0.688814	3.94872	0.503163	0.242703	0.690681	0.604823	0.567098	1.01236	0.74164
7478	1.06327	1.27401	0.831457	1.23605	0.508663	0.450706	0.976757	1.53699	1.1221
7479	0.937714	1.65015	2.08639	0.98044	0.521236	0.442603	1.32922	0.39762	0.654624
7482	1.17172	1.28027	0.940056	0.70982	0.71095	0.897753	0.699744	0.95142	1.63827
7484	0.956275	1.43659	0.867061	0.902655	0.52914	0.71273	0.627906	0.955035	2.01261
7487	0.73192	0.576348	0.761263	0.172588	4.2901	0.377206	0.304944	1.0805	0.705133
7488	0.882206	0.471529	0.800463	0.273567	0.811638	1.16299	0.643311	0.568364	3.38593
7489	1.03232	0.732891	0.92922	0.578047	1.10619	1.05377	0.826413	1.41485	1.3263
7490	0.575353	0.40063	4.10772	0.232886	0.766055	1.22904	0.303834	0.47538	0.909096
7492	0.926604	0.524371	2.6876	0.601752	0.81846	0.842715	1.01139	0.824816	0.762285
7494	0.955774	1.21909	0.402129	2.79906	0.574194	0.771766	1.25653	0.650829	0.370626
7497	0.71286	0.431723	1.91706	0.345182	0.4084	1.63845	0.315935	1.365	1.8654
7500	0.680989	0.444231	0.683072	0.300127	0.553182	1.37304	0.345721	0.881444	3.73819
7501	1.52529	1.50559	1.51544	0.704259	0.616403	0.660331	0.467367	1.18109	0.824229
7503	0.826819	0.876926	0.472151	0.876744	0.728798	1.73487	0.945378	1.47504	1.06327
7509	0.523108	0.58097	3.15128	0.798384	0.684321	1.13618	0.815599	0.497282	0.812873
7510	1.27552	0.952987	1.06532	1.21683	1.44227	0.474807	1.14504	1.26599	0.161239
7513	1.2998	0.875652	0.838455	0.794157	1.73375	0.992867	0.42533	1.27329	0.766694
7517	1.41107	1.08263	0.805311	1.28696	0.543187	0.700853	1.6075	0.543455	1.01905
7520	0.295318	0.351525	4.35817	0.289533	0.829264	0.865999	0.306626	0.99459	0.708972
7523	0.58277	0.586307	0.537268	0.273246	1.29217	0.976351	0.610662	1.31886	2.82237
7527	0.499233	0.613818	1.28255	0.32813	0.822037	1.50734	0.780198	1.13195	2.03474
7529	0.85761	0.682987	1.39532	1.52532	1.07869	0.892869	0.711726	0.995714	0.859761
7534	0.583112	0.594223	0.571164	2.1345	0.595595	1.93536	0.940047	0.791553	0.854437
7539	0.934608	1.21097	1.07279	0.550505	0.555534	0.545477	1.30571	1.37671	1.4477
7543	0.586878	0.689588	1.05837	0.654718	0.875625	1.70783	0.516288	1.18478	1.72593
7545	1.07729	0.935178	0.612708	1.43921	1.06615	1.28432	1.07946	0.621217	0.88447
7547	1.42518	1.09061	1.08436	0.606249	0.543526	1.41439	0.697625	1.09636	1.04169
7549	0.819694	1.48733	0.729102	0.342129	0.793233	0.980637	1.37584	1.92479	0.547248
7562	0.954441	0.762761	1.58314	1.3085	1.18982	0.328441	1.2744	1.2676	0.330902
7565	0.583844	0.921531	0.785247	1.61774	0.798757	0.920585	1.77672	0.723007	0.872566
7572	1.10398	1.31574	1.69985	0.937906	0.503526	0.866817	0.751445	1.51163	0.309109
7573	1.15462	1.35947	0.454355	1.29964	1.29467	0.335199	1.07922	1.75085	0.271971
7577	1.11968	0.733862	2.51207	0.156261	1.31194	1.00118	0.390883	1.16515	0.60898
7580	0.484615	0.986477	0.95636	0.489625	0.808882	0.649254	1.5416	0.986375	2.09682
7582	1.16493	0.617622	0.293668	0.816486	1.77277	1.59137	1.27715	1.0046	0.461404
7583	0.941842	0.88192	1.95504	0.429322	0.768743	1.27886	0.47298	1.84896	0.422333
7585	1.3182	1.17597	1.24708	0.987269	0.956611	1.01793	0.727746	0.765646	0.803546
7587	1.54684	1.30525	0.446791	1.15423	1.22643	0.902449	1.325	0.70047	0.392541
7589	0.546905	0.794429	0.717244	0.677022	0.832575	0.928828	0.270597	2.67902	1.55338
7591	1.6647	0.506846	0.716676	2.53319	0.519785	0.711991	0.90528	0.69572	0.745814
7593	0.716476	1.02537	0.857195	0.445414	1.3866	1.41948	1.04044	0.922433	1.18659
7596	0.912322	1.48669	0.92058	0.884932	0.901852	0.882775	0.901608	0.827104	1.28214
7598	1.01014	0.995105	0.913948	0.583471	1.27103	0.947286	0.758147	1.13219	1.38868
7604	0.77182	0.774777	0.802812	2.39605	0.65553	0.867641	0.974043	0.536066	1.22126
7606	0.497253	0.74392	1.26065	2.3733	0.815876	0.742834	1.31165	0.452244	0.802272
7607	0.906704	0.973821	1.15414	0.754693	1.17798	1.81382	0.46047	1.33043	0.427938
7611	0.758152	1.07122	1.93556	0.479253	0.793223	0.956233	0.449368	1.68362	0.873372
7613	1.19011	1.18894	1.25725	0.589672	1.01209	1.28368	0.746203	0.760609	0.971449
7615	0.638704	0.772261	2.4838	0.813671	0.899549	0.801199	0.699048	0.695151	1.19662
7616	1.64577	0.519777	1.3709	0.434965	1.00033	0.670574	0.639301	1.69231	1.02608
7617	2.56714	0.686187	0.890327	0.480423	0.989163	0.810634	0.775205	0.931432	0.869484
7623	0.561431	0.815835	1.56907	0.643176	0.860005	1.1738	0.527201	2.5445	0.304989
7625	0.718344	0.763424	2.38926	0.29977	1.00213	1.13303	0.394308	2.11729	0.182442
7626	0.966531	1.04882	2.17178	0.498547	1.20976	0.906255	0.641506	1.26851	0.288291
7627	0.517964	0.882895	0.348011	0.704967	0.697342	1.14893	0.56724	0.729439	3.40321
7629	1.19801	1.43936	0.527623	1.30092	0.46627	0.606796	2.11926	0.695985	0.645781
7631	0.562728	0.284317	0.923707	0.238266	1.75445	1.9801	0.220783	1.42533	1.61031
7637	0.702006	0.687317	1.29734	0.591132	0.928785	1.11785	1.29238	0.931108	1.45208
7639	0.647496	0.73522	1.04627	0.396572	1.95837	1.32684	0.578705	1.35723	0.953289
7642	1.15309	1.07204	0.712331	1.58525	0.613479	0.983117	1.86674	0.277803	0.736149
7645	1.06001	0.941402	0.70176	0.981948	1.11769	0.499822	2.22263	0.837395	0.63735
7646	1.26631	0.951706	1.02751	0.936833	0.679101	1.2546	0.706334	0.847786	1.32982
7648	0.670813	0.748354	1.09925	1.26891	0.88349	1.34178	0.967192	1.39669	0.62352
7650	0.399089	0.661619	2.18378	0.434461	1.20392	1.49273	0.506617	1.21029	0.907495
7651	1.18603	1.19936	1.26747	0.569502	1.04664	0.984628	0.835039	1.09533	0.816
7652	0.545338	0.627454	0.645132	0.437129	2.86097	0.815039	0.620284	1.78209	0.666566
7654	1.25187	0.9596	0.629382	1.62198	0.680652	1.16011	0.830932	1.11259	0.752878
7656	2.29529	0.692526	0.629151	0.560499	0.956623	1.19626	0.593147	0.553387	1.52312
7665	1.35201	0.79798	1.41489	0.531176	1.18435	1.26138	0.616142	1.29821	0.543863
7666	0.946901	0.930428	2.38933	0.342373	0.653363	1.32689	0.647812	1.59903	0.163869
7669	0.507711	0.907798	1.70929	0.335107	1.71144	1.05373	0.395985	0.944684	1.43425
7670	0.465792	0.459593	1.61116	0.324442	1.72766	0.824736	0.381486	1.59307	1.61206
7674	1.03335	1.00467	0.645069	0.732593	1.2937	0.870767	0.552312	1.32871	1.53883
7676	0.668457	0.701983	1.36466	0.699397	0.478695	1.24957	0.628213	1.01312	2.19591
7678	0.950924	0.87211	1.51824	0.611738	1.19308	1.03272	0.559373	1.45883	0.802986
7679	1.21761	1.49879	0.311341	1.82843	0.630145	0.301571	1.89305	1.05031	0.268755
7681	1.08903	1.25863	1.04536	1.1091	0.550746	0.691743	1.21211	1.48352	0.559757
7682	1.36069	1.63907	0.350057	0.96391	1.03461	0.47822	0.707933	2.08039	0.385121
7684	1.48482	1.02525	0.737698	1.02325	1.1733	0.804148	0.920612	1.27697	0.55395
7686	0.671373	0.596764	0.634068	0.643347	0.603352	0.683342	1.72258	2.1159	1.32927
7691	1.41228	1.54022	1.47625	0.569356	0.492524	0.53094	0.949565	1.03606	0.992811
Row fill with grey are spots with missing values, which were calculated by the mean value of the replicates (per sample), according to Grove et al. (2008)

## Sheet: 72h
Supplementary Table S1: Normalized spot volumes of all the 2-DE polypeptide spots of the 72hai C. arabica APF samples [control (C), resistant (R) and susceptible (S)]. Spot volumes were normalized using the mean value of the replicates
Spot number	C 1	C 2	C 3	R 1	R 2	R 3	S 1	S 2	S 3
27	0.492341	2.82015	1.31973	1.60449	0.30738	0.2117	0.552548	1.02586	0.665802
28	0.507957	2.53204	1.5545	1.1369	0.324693	0.249971	1.00852	0.958352	0.727065
32	0.395564	3.70557	1.17222	0.989384	0.468171	0.260901	0.578536	0.710704	0.718951
33	0.388548	1.94804	1.07352	1.13096	0.373909	0.520836	2.07269	1.01634	0.475152
41	0.635961	1.01804	1.40012	1.51864	1.22314	0.92763	0.567692	0.758827	0.949962
46	0.95252	2.23615	0.760269	0.846322	0.642895	0.639346	1.08711	0.991656	0.843736
48	0.454949	2.69789	0.605702	1.14025	0.572744	0.521899	0.770525	1.16509	1.07096
71	0.513324	2.23505	0.867623	1.09035	0.654097	0.835767	1.30057	0.72553	0.777692
74	0.441361	2.5205	1.00483	0.797283	0.515155	0.584501	1.25443	0.386578	1.49536
75	0.721878	1.9604	0.900716	1.36724	0.569267	0.774885	1.41573	0.471387	0.818509
76	1.00264	2.12503	0.790566	1.41857	0.653716	0.613251	1.03403	0.419858	0.942331
77	0.784238	1.22904	0.638079	2.64195	0.633809	0.431578	1.07571	0.61753	0.948066
86	0.537224	0.676878	1.1144	0.887421	0.57752	1.92863	1.53454	1.42878	0.314606
88	0.754504	0.73563	1.34698	0.638983	1.00763	0.895998	1.79839	1.15869	0.663202
90	0.593761	0.856458	1.14481	0.7311	1.11528	1.37216	1.1047	1.3666	0.71513
93	0.651835	1.38708	1.39877	0.953718	0.550142	1.04092	1.23407	0.857605	0.925858
94	0.513987	1.33241	1.13329	0.562827	0.713161	1.07271	2.0014	0.849202	0.821012
96	0.880286	0.44841	1.04866	1.02689	0.366912	1.68796	1.64347	1.31932	0.578093
99	0.716315	0.972827	1.6746	0.454313	0.552931	1.37648	1.88771	0.688916	0.675909
102	0.506253	1.82782	0.97716	1.66793	0.368166	1.0662	0.873022	1.0354	0.678061
103	0.406442	2.60672	1.04173	1.9101	0.391682	0.850109	0.611573	0.489911	0.69173
109	0.671877	0.740666	0.90056	0.46944	1.0768	2.35865	1.61108	0.703772	0.467159
117	0.765484	0.767721	1.5557	1.26558	1.27424	1.60525	0.699629	0.611924	0.454474
119	0.564108	3.09589	0.639163	0.587597	0.546478	0.693352	2.20793	0.440798	0.224682
120	0.866611	1.27422	1.12714	0.67718	0.698823	1.21067	1.53123	0.51657	1.09755
130	1.50958	1.70118	1.60538	0.751563	0.735114	0.768011	0.64306	0.639281	0.646838
135	1.13466	1.41279	0.518408	0.627453	0.406078	1.45922	1.32914	1.03884	1.07341
139	1.38118	1.35672	0.994895	1.11872	0.947505	0.663977	0.944662	0.77872	0.813616
150	0.735921	1.95256	0.843535	0.63003	0.444459	1.30006	1.0157	0.265069	1.81267
154	0.315715	3.43924	0.670197	1.00971	0.534101	0.32364	0.86675	0.826376	1.01427
155	0.28672	2.85944	0.759167	1.83756	0.506159	0.380245	0.917183	0.890558	0.562968
159	0.727995	2.05767	1.35534	1.36245	0.787247	0.640903	0.996159	0.761543	0.310697
160	0.551858	2.03327	1.20606	2.09295	0.508787	0.265352	1.08753	0.643744	0.610443
173	0.562434	1.71029	1.19409	1.97682	0.918611	0.625675	0.925632	0.787488	0.298967
179	0.357069	1.75496	0.906773	0.687099	1.18166	1.20971	0.391279	1.45391	1.05754
182	0.225171	3.07612	0.656452	2.0022	0.515899	0.397346	0.750094	0.615155	0.76156
187	1.07083	1.36102	0.607964	1.29742	0.599555	1.04687	1.09363	0.7893	1.13341
189	0.370396	2.00578	1.07516	0.841828	0.603636	0.843212	0.753376	1.55847	0.948149
192	0.430433	3.0415	0.720917	1.06779	0.527672	0.667619	1.07285	0.536269	0.934955
193	0.50452	1.58458	0.96161	1.96889	0.753174	0.724662	1.0469	0.929881	0.525786
200	0.70415	1.15588	1.24683	1.79277	0.896043	0.886047	0.828976	0.993353	0.495954
201	0.946045	1.33703	1.33734	1.38529	0.893063	0.971117	1.32431	0.528062	0.277743
207	0.736447	0.64962	0.948987	1.51269	1.19549	0.954079	1.5496	1.03237	0.42071
210	0.888584	0.98788	1.40385	1.32034	1.05841	0.864739	1.19426	0.782249	0.499696
212	0.9318	1.48163	1.61257	1.44741	0.488274	0.804563	1.25929	0.624252	0.350206
220	0.51607	1.61186	0.990251	1.06978	0.841329	1.28739	0.587961	1.22049	0.874855
224	0.438712	1.11449	1.34746	1.27785	0.82322	1.39189	0.820289	1.21994	0.566148
227	0.836503	0.388017	1.40144	1.10973	1.1383	1.51577	1.1411	1.04752	0.421625
229	1.07045	1.55766	1.31405	0.482715	0.638897	0.560806	1.04839	1.20189	1.12514
230	0.710891	0.469409	1.22307	1.15973	1.25733	1.55963	1.07119	1.16155	0.387205
232	0.693514	0.500309	1.14104	0.940673	1.1483	1.53266	1.0675	1.40104	0.574956
234	1.02844	0.795141	1.74012	0.928515	0.492542	1.06654	1.16964	0.707302	1.07175
235	0.935833	0.27139	1.51308	0.949832	1.50366	1.78393	0.981317	0.83912	0.221837
236	0.78276	1.13012	1.38318	0.61012	0.631701	1.5984	1.14445	1.13752	0.581756
239	0.860882	0.433384	1.53303	1.21356	0.987321	1.61384	1.11377	1.02384	0.220377
241	1.06314	0.310478	0.92415	1.0808	1.41847	1.91776	1.26553	0.866938	0.152725
243	1.17184	0.378093	0.810479	0.614289	1.06424	1.3463	2.60966	0.698648	0.306457
255	1.17692	1.01424	0.856069	0.84012	0.67612	1.49581	0.979108	0.776365	1.18525
257	0.644168	1.05718	1.36419	0.694814	0.723931	1.47061	1.24732	0.804842	0.99295
258	1.02965	0.973377	1.08593	0.591942	0.764928	0.678435	1.26003	1.32379	1.29191
267	0.948103	0.487908	0.594134	1.06268	0.987672	1.21654	1.75649	1.12259	0.823889
268	0.92805	2.58787	0.774401	1.00294	0.583843	0.797976	0.768017	0.450349	1.10656
269	0.802373	0.846999	0.891625	1.59063	1.52596	1.65531	0.562367	0.663076	0.461658
270	1.73281	0.903931	1.45514	0.746173	0.4491	0.464517	2.00198	0.46461	0.781744
275	0.701673	0.701571	0.266268	1.09657	2.07503	1.43919	0.973716	0.808682	0.9373
276	0.633504	1.27019	0.416762	1.04198	0.870892	1.76254	0.750896	0.957493	1.29574
279	0.883658	0.544921	1.30854	0.801294	1.07475	1.56547	1.26515	0.919567	0.636649
288	0.87639	0.747588	0.838892	0.593155	0.843673	1.71999	0.7317	1.76383	0.884777
289	0.738435	0.325434	1.18631	1.2921	1.26233	1.63837	0.796067	1.00869	0.752258
290	1.00123	1.37466	0.85359	1.20185	0.73462	0.717979	0.854392	0.795276	1.4664
292	1.12083	0.920027	0.419611	1.16229	1.57841	1.26166	0.949968	0.621628	0.965571
293	0.716528	0.487101	1.17907	0.612798	0.912821	2.32984	0.840191	1.17793	0.743715
294	0.711227	2.58333	1.36889	0.310507	0.166101	0.725205	1.01284	1.38606	0.73584
295	0.57182	2.21219	1.25112	0.274466	0.136114	0.777495	1.0642	1.33476	1.37783
298	0.695787	0.574217	0.580515	1.1063	1.17743	1.76867	1.06151	1.12238	0.913186
299	0.637191	1.67816	1.51643	0.471891	0.174492	1.25721	1.32345	1.3079	0.633277
300	0.877101	1.15489	1.43268	0.587389	0.402766	0.495077	1.52034	1.17973	1.35003
301	0.578937	0.810416	1.42892	0.432812	0.74956	1.0425	0.816742	0.954883	2.18523
302	0.593159	2.43408	1.11605	0.496298	0.689093	0.56495	0.697671	0.858497	1.5502
303	0.911374	1.09785	1.28432	1.32644	1.18252	1.47037	0.614154	0.537271	0.575713
305	0.643903	0.649453	0.638352	1.30775	1.18847	1.24811	1.09806	1.11792	1.10799
306	0.462244	0.275783	2.99075	1.28441	0.365124	1.81695	0.672975	0.699633	0.432135
309	1.07867	0.71043	1.00771	0.814655	0.67947	1.26748	1.5177	0.697478	1.22641
314	0.665798	0.679143	0.67247	2.0531	1.53778	1.79544	0.628368	0.435813	0.532091
322	0.849318	0.716661	0.78299	1.28147	1.00687	1.14417	1.03406	1.11162	1.07284
323	0.645334	0.544804	0.595069	1.39636	1.21489	1.30562	0.962392	1.20267	1.13286
326	0.607929	0.6032	0.605564	1.391	0.909259	1.15013	1.34716	1.14145	1.24431
329	0.661517	0.407227	1.36129	1.25726	1.20014	2.06258	0.785713	0.727253	0.537014
333	0.778812	0.673496	0.726154	0.970168	1.25409	1.11213	1.17297	1.15046	1.16171
341	0.806774	0.542396	0.930849	1.40378	1.10623	2.0652	0.890195	0.925632	0.328946
343	0.814583	0.749797	0.685011	1.64255	1.05588	2.22922	0.54647	0.615762	0.660726
348	0.937586	1.85489	0.833536	0.794129	0.713351	0.949462	1.03481	0.669524	1.21272
349	0.922895	0.801094	0.981831	1.03372	0.561675	2.05957	1.45456	0.877696	0.306962
355	0.443004	2.1199	1.63652	0.426086	0.477234	0.601221	0.604013	0.580609	2.11141
357	0.853697	1.42011	0.786046	1.3615	0.891268	0.904238	0.944673	0.854354	0.984111
364	0.521297	0.897687	0.925492	1.22952	0.773899	0.851803	1.3219	1.53433	0.944077
365	0.950338	0.726649	1.26605	0.714593	1.0888	1.35078	1.12562	0.820544	0.956621
366	0.952776	0.893251	0.955898	0.751832	2.0344	1.22441	0.866732	0.59178	0.728917
367	0.53812	0.647188	0.508895	1.59872	1.33778	1.99567	1.43705	0.442863	0.49372
368	1.02656	0.532408	0.478884	1.25493	1.47953	1.74321	0.865573	1.07395	0.544957
373	0.970318	0.561007	1.22251	0.718428	1.37509	1.50877	0.98074	0.797801	0.865336
377	0.815757	0.578902	0.825921	1.20904	1.36845	1.87569	1.04277	0.932649	0.350824
379	0.618327	0.230583	0.854168	0.991133	1.64193	2.05853	0.914098	1.26744	0.423787
380	0.855819	1.34483	0.841374	0.946482	1.14841	0.940501	0.973735	0.727432	1.22142
381	0.563199	1.41067	1.19364	1.02001	0.608991	1.08033	1.64858	0.84543	0.629153
382	0.985574	0.611545	1.00773	0.736785	2.21991	1.46946	0.953558	0.368315	0.647121
383	0.705257	0.896071	1.34372	0.889027	0.559168	0.937462	0.660542	0.765582	2.24317
385	1.11616	0.78517	0.990477	0.91526	0.865845	1.18909	0.659532	1.28088	1.19758
386	1.22309	0.491592	1.22422	1.72649	0.857268	1.042	1.32163	0.569407	0.544298
388	0.741826	0.529159	0.735426	0.927707	2.64146	1.47557	0.814363	0.616534	0.517946
389	0.507622	0.244123	0.607892	0.834686	1.88142	1.83136	0.881976	1.57643	0.634494
391	1.13919	1.47439	1.30679	0.467529	0.625885	0.546707	1.29329	0.999714	1.1465
394	0.511017	0.200711	0.801921	0.896743	1.86819	1.81172	0.916932	1.39579	0.596987
396	1.0246	1.7311	0.64955	1.81892	0.341456	0.419324	1.253	1.07339	0.688665
397	0.87719	0.718642	1.69564	0.821201	1.04075	0.802767	0.674883	0.409637	1.95929
403	0.617516	0.569122	1.16639	1.17839	0.75199	2.1853	1.16775	1.02687	0.336668
409	0.62002	1.7576	1.91618	0.574515	0.894104	0.605518	0.491295	0.536017	1.60475
410	1.35389	0.669059	0.32983	1.82748	1.03815	0.8745	0.848641	0.426506	1.63194
411	1.98969	0.97397	1.08255	0.583323	0.980379	0.222289	0.333648	2.19491	0.639237
415	0.970069	0.645	0.807534	1.48457	1.331	1.63814	0.724017	0.69177	0.707894
416	0.426861	1.56387	2.43936	0.485757	0.561831	0.876454	0.707574	0.607645	1.33065
417	0.852721	2.25202	1.55237	0.557271	0.530003	0.584539	0.662733	1.11798	0.890356
419	0.928303	2.01539	0.794758	1.65059	0.35428	0.374037	1.30053	0.949344	0.63276
420	0.504991	0.328321	0.559189	0.567881	1.1029	2.62779	0.917036	1.82589	0.566008
421	0.879765	0.437013	0.922566	1.62468	1.19753	1.64451	1.19821	0.665926	0.429794
423	0.872371	1.23515	0.5231	0.432206	1.55122	1.92452	1.39215	0.578289	0.490995
425	0.664625	1.62422	0.470725	1.83736	0.704692	0.438701	1.46445	0.960593	0.834631
426	0.684131	0.310598	1.08833	0.970734	1.1648	2.22422	1.05888	1.17882	0.319492
427	0.851026	0.442095	1.27251	1.0137	1.01647	2.04842	1.21593	0.831295	0.30856
429	1.0371	0.745974	1.84465	0.463342	0.543452	0.799023	1.08189	1.15374	1.33083
431	0.380671	1.68369	0.773074	0.928972	0.267249	0.177867	1.39528	0.676739	2.71646
432	0.740169	1.71056	0.825854	1.43896	0.556382	0.602278	1.19652	1.13136	0.797923
437	0.713502	0.303617	0.99062	0.914601	1.39896	1.96734	1.03169	1.27089	0.408773
438	0.690725	0.567046	1.43629	1.2497	1.29475	1.38543	0.699526	0.785606	0.890926
439	1.13301	0.488987	1.08347	0.944862	0.87751	1.6282	0.916234	0.604666	1.32306
440	0.689373	0.705254	0.633558	1.9238	0.624013	0.973487	0.744199	0.982142	1.72418
441	0.524283	0.273339	0.458419	1.3602	1.21708	0.77457	0.486173	0.959451	2.94648
443	0.771198	2.00823	0.883145	0.587675	0.846225	0.707204	0.870288	0.638973	1.68706
445	0.640648	1.40365	1.02215	0.668741	0.651173	0.750916	1.58701	0.988135	1.28757
446	0.598404	1.15184	2.13114	0.754196	0.75169	1.88444	0.537302	0.477781	0.713207
448	1.01964	2.67478	0.96395	1.1678	0.26429	0.250881	1.49481	0.774509	0.389336
449	1.1124	0.429546	0.944519	1.54318	0.982287	1.55575	1.43997	0.548348	0.444009
450	0.565405	0.567431	0.691874	0.622552	1.39567	2.09147	0.989784	1.49133	0.584485
451	0.574408	0.567498	1.22607	0.885181	1.85162	1.78614	0.590163	0.657074	0.861845
453	0.847839	2.35506	1.10757	1.35957	0.435201	0.311427	1.36361	0.789041	0.430686
454	0.918151	1.02325	1.39606	1.03011	0.693165	1.45383	1.18027	0.759521	0.545643
456	1.18325	0.740229	0.544951	0.360175	1.39292	1.92495	1.49344	0.548703	0.811388
457	0.809596	1.36637	0.646614	1.86809	0.870291	0.464664	1.6636	0.639052	0.671719
458	0.834122	0.821767	2.21951	0.690719	0.360941	0.660195	0.974249	1.34163	1.09686
459	0.690213	0.463173	1.08957	0.647212	1.1981	2.0192	0.935216	1.29579	0.661536
461	0.393139	0.261404	0.718042	1.06433	1.6417	1.01066	0.421447	1.36658	2.12269
464	0.826917	0.661264	1.44602	1.32126	0.752108	1.42747	0.775582	0.78616	1.00322
466	0.711087	0.590234	0.65066	1.38436	1.8018	1.19804	1.01199	0.805416	0.846416
467	0.923518	2.6909	1.18175	0.877354	0.461974	0.378766	1.39222	0.736224	0.357285
470	0.602576	0.445015	0.523796	1.81537	1.05417	2.57658	0.660831	0.652521	0.669142
472	0.923442	0.841074	1.69902	0.419628	0.971117	1.25594	0.677586	0.613167	1.59903
473	1.07598	1.26083	1.39388	0.762778	0.725878	0.799678	0.99366	0.909639	1.07768
474	0.781203	0.429904	2.00461	0.568123	1.21268	1.37169	0.385605	0.616961	1.62922
475	0.526325	0.468643	0.856686	1.13514	1.55117	1.58913	0.867919	0.862099	1.14289
477	0.504318	0.377614	0.672274	1.57584	1.56719	1.0323	0.780057	1.16157	1.32883
483	0.885071	2.1249	0.49893	1.35174	0.779527	0.304123	0.925623	0.688565	1.44152
486	0.589458	3.05757	0.797204	0.724133	0.825715	0.51811	1.49725	0.564946	0.425613
487	0.907168	0.979941	0.860718	1.48164	0.972915	0.67265	1.94324	0.861587	0.32015
488	0.783885	0.668526	1.29191	0.572611	0.99506	1.90379	0.764431	1.42789	0.591897
490	0.69277	0.68428	1.77829	0.710039	0.580973	1.60498	1.10467	1.01917	0.824827
492	1.32001	1.42504	1.37252	0.575414	0.405323	0.490369	0.958034	1.31618	1.13711
493	1.5912	0.642547	0.952704	0.76483	1.01586	0.765359	1.5446	1.26087	0.462033
494	0.844213	1.018	1.12022	0.701814	0.656597	0.851464	0.932561	1.55353	1.3216
495	0.721138	1.05259	0.961961	0.589647	0.717253	1.75171	1.46404	0.782217	0.959438
498	1.12909	1.62591	1.3775	0.492243	0.751772	0.622007	0.819283	1.18171	1.00049
499	0.52617	1.08803	1.19606	0.684185	0.998569	1.51739	0.579588	1.31254	1.09747
500	0.630263	0.978302	0.708707	3.49916	0.400435	0.45058	1.0143	0.623319	0.694936
502	1.19192	0.8749	0.794178	0.674281	0.66734	1.40505	1.57907	1.14003	0.673223
503	1.12881	0.889536	1.00917	0.387311	0.679616	0.771318	1.47844	1.27771	1.37808
504	0.659968	0.694433	0.728899	1.63709	1.19956	1.41833	0.819891	0.954587	0.887239
506	0.822887	1.55408	0.523455	1.56605	1.24741	1.05636	0.746266	0.602098	0.881395
510	0.717004	1.03405	0.68077	1.32558	1.53932	0.870623	0.990426	0.897045	0.945186
511	0.620783	1.23831	0.676374	1.31986	0.755638	1.59168	0.526187	0.363671	1.9075
512	0.650517	1.27324	1.83645	0.347925	0.214743	0.389392	0.583165	0.847111	2.85745
514	0.434722	0.97809	1.83337	0.263272	0.369566	0.40879	0.504352	0.706393	3.50144
515	0.854951	1.1186	1.16044	0.696322	0.543495	0.915223	0.764072	0.676911	2.26998
517	0.896549	0.63963	1.31459	0.728167	1.09899	1.63434	0.581409	1.18519	0.921129
519	0.905074	0.8814	1.37599	1.12596	1.11011	1.0837	1.02377	0.656446	0.83755
521	1.3105	0.933513	1.00741	1.16048	0.808026	0.619139	1.01371	1.09276	1.05444
524	0.798941	0.948138	2.1337	1.03522	0.372283	1.12975	0.61881	0.783383	1.17978
527	0.615419	0.587781	0.643057	1.52957	1.23856	1.82057	0.958864	0.751163	0.855013
528	0.740472	0.57333	1.58548	1.17706	0.762429	1.39355	0.7749	0.892276	1.10051
529	0.421163	0.620053	1.44283	0.395497	0.789678	1.17569	0.42653	0.673946	3.05461
530	0.72156	0.88601	0.790531	0.998201	1.26065	0.939241	0.684346	0.742546	1.97691
531	0.959463	1.904	1.43173	0.329041	0.23691	0.282975	1.03875	1.53183	1.28529
532	0.816652	0.282259	0.766517	0.934401	1.59938	1.43699	0.683918	0.849273	1.63062
533	0.755815	0.931613	1.03901	1.00749	0.565219	1.29176	1.04819	0.695428	1.66548
534	0.333476	0.418362	1.78261	0.293308	0.379225	0.495697	0.562618	0.795944	3.93876
535	0.492657	0.818015	1.64972	0.19672	0.187697	0.351062	0.380601	0.468528	4.455
536	0.677692	0.997784	1.2239	0.837399	0.606257	1.93743	0.658531	1.10596	0.955048
537	0.639847	0.689882	1.42423	0.263439	0.291421	0.617091	0.574537	0.7636	3.73596
538	0.681862	0.644762	1.31342	0.603428	0.652472	1.59188	0.958334	1.09012	1.46372
539	0.657373	0.539877	1.94243	0.694492	0.246187	0.827104	0.662471	0.755309	2.67475
540	0.540226	0.600053	1.45553	0.403061	0.365166	0.519047	0.463437	0.676713	3.97677
541	0.832565	0.587991	1.47164	0.585074	0.815484	1.54937	1.00327	1.00035	1.15426
544	0.703442	0.462211	1.18883	1.22067	0.648609	1.18239	0.761207	0.859223	1.97341
545	0.982954	0.952681	0.967817	0.731752	0.707291	0.68283	1.32489	1.42614	1.22364
548	2.41103	0.908902	0.493871	0.464327	0.57075	0.472184	0.744185	1.87033	1.06442
549	0.648061	0.896012	1.11358	0.500295	0.645318	0.717152	0.425975	0.630055	3.42355
550	8.19881	0.0756416	0.0666006	0.0948757	0.11199	0.0997296	0.0508766	0.0802727	0.221202
551	1.04789	1.08681	0.722156	1.47623	0.850601	1.29099	0.624473	0.610995	1.28986
552	0.930611	0.442395	0.639664	3.06615	0.423022	0.761336	0.360185	0.959947	1.41668
553	0.347052	0.854031	2.36292	0.983612	0.883947	1.51719	0.54694	0.529272	0.975034
555	0.939733	1.93469	1.43721	0.364621	0.430849	0.497078	0.942941	1.32093	1.13194
557	0.414655	0.473939	1.89838	0.339738	0.194986	0.37071	0.515811	0.821088	3.9707
558	0.501593	1.05986	1.34932	0.250371	0.240961	0.288441	0.279694	0.426394	4.60337
560	0.529287	0.456751	1.64661	0.277855	0.258324	0.586374	0.529386	0.627283	4.08813
566	1.81937	1.25007	0.500168	0.308173	0.581671	0.4572	0.771595	2.89508	0.416666
569	1.61883	0.502061	1.08967	0.7951	0.657494	1.04251	0.997313	1.33995	0.957069
570	0.818342	0.796441	1.10493	0.904309	1.24343	1.78076	0.80503	1.12717	0.419599
572	1.45932	0.67644	1.21972	1.49597	1.63429	1.01308	0.621632	0.526814	0.352725
573	1.42541	0.891553	0.917925	0.833988	1.15879	1.31599	1.11258	0.587826	0.755933
575	0.710028	0.621175	0.929173	1.60618	0.538878	2.02714	0.575314	0.539586	1.45252
579	0.777574	0.926286	1.6411	0.707085	1.29418	0.642324	0.512568	1.90341	0.595476
581	0.584569	0.648568	0.957743	1.02627	0.736789	1.07919	1.4416	1.46122	1.06405
582	0.623233	0.727729	0.498618	1.59655	1.81561	1.70608	0.677395	0.928367	0.426423
584	0.746035	1.46556	0.891673	0.971446	0.798718	0.820454	1.35812	1.05785	0.890146
588	3.15915	0.779058	0.284184	0.581697	0.675394	0.475118	0.283002	1.82727	0.935121
589	0.916476	1.70557	0.789299	1.53978	0.26119	0.833715	1.62964	0.679744	0.644592
590	0.611058	0.93313	1.5327	0.617409	0.612769	0.972345	0.571265	0.753779	2.39555
591	1.15406	0.488235	0.821147	1.39431	1.57161	1.51802	0.749969	0.664109	0.638547
596	1.19542	0.378744	1.39989	0.427967	0.738529	1.87925	0.74487	1.29556	0.939768
598	0.913433	1.76277	0.391244	1.6874	0.498519	0.897589	1.39322	1.18054	0.275277
599	1.05315	0.702159	1.12432	0.945357	0.813622	0.816254	1.25155	0.774763	1.51882
602	0.684847	0.733871	0.743712	1.84939	2.25939	1.43939	0.584881	0.447452	0.257076
604	1.19241	0.635128	0.625037	1.1837	2.05243	1.39819	0.808924	0.585714	0.518474
605	1.13745	0.54437	1.31194	0.914963	0.910876	1.08251	0.874403	1.53132	0.692167
609	0.905772	0.828558	1.39757	0.788161	0.926709	0.63913	0.941269	1.63485	0.937986
610	0.732819	0.628085	1.59423	0.48575	1.19531	1.38356	0.965617	0.920492	1.09413
611	0.847967	1.10015	0.632393	0.882851	2.33399	0.756923	1.08178	0.868641	0.495312
614	1.05179	0.638445	1.42943	0.819752	0.8474	1.29545	1.30955	0.876645	0.73153
617	1.25977	0.583027	0.817786	0.966639	1.07005	1.24776	1.19886	0.906619	0.949487
619	0.893792	1.22079	0.323968	1.12832	3.1973	0.739544	0.459833	0.530262	0.506187
620	0.780067	0.886685	0.673449	1.52262	1.51057	1.53468	0.697312	1.08132	0.313307
621	0.892782	1.05317	0.732397	1.43779	1.45758	1.41801	0.736293	0.669423	0.602554
622	0.890557	0.474751	1.29004	1.22606	0.927746	1.27427	0.947874	1.15914	0.809565
624	0.93816	0.499951	0.944604	0.875511	1.26605	2.11044	0.857738	0.732958	0.774591
625	0.746911	0.726329	1.32729	0.941384	0.610497	1.77549	0.773629	1.09688	1.00159
626	1.00962	1.27764	0.417012	1.32946	0.867715	0.967701	1.54361	1.16332	0.423932
628	1.06546	1.10688	0.403653	1.29953	0.723433	1.23956	1.65847	1.06481	0.438208
631	0.901254	0.999049	0.51135	1.42157	0.715155	1.22981	1.43956	1.18235	0.599914
632	0.778836	0.99309	1.73609	0.48214	0.339349	0.831687	0.593249	0.871175	2.37438
636	1.02917	1.1082	0.447205	1.03703	1.08649	0.963214	1.47893	1.21997	0.629782
639	0.692407	1.20979	0.594069	1.06672	0.90411	1.09613	1.64041	0.896955	0.899414
643	0.546245	0.42123	0.602219	0.324609	2.60958	2.37292	0.433622	0.533927	1.15565
644	0.802506	0.817035	0.810092	0.860962	1.562	1.18858	1.09272	1.19529	0.67082
646	1.18177	0.444627	1.00293	1.55882	1.26369	1.21577	1.02884	0.531686	0.771865
648	1.38394	1.51281	0.352379	0.336123	0.565308	1.88033	0.635601	1.54174	0.791781
650	0.742829	0.539141	0.775203	1.05381	1.76887	1.52812	1.16836	0.621478	0.802186
651	0.511407	1.25125	3.34928	0.494142	0.470242	1.10547	0.409997	0.791466	0.616748
654	1.38875	0.368271	0.990356	0.789022	1.51425	1.69232	0.724761	0.663098	0.869177
655	0.853354	0.535991	2.2733	0.393968	0.593983	1.36646	0.799943	0.693211	1.48979
656	0.588429	0.79843	2.13576	0.243045	0.42308	0.937665	0.72142	0.711502	2.44067
658	0.877246	0.49028	1.25353	0.899066	0.839965	1.8608	0.852851	0.989547	0.936709
662	1.18785	0.999122	0.457389	1.2899	1.58269	0.809905	1.13339	0.948004	0.591749
663	1.05652	0.640621	1.03186	0.926136	2.11309	1.23665	0.38204	0.794415	0.818671
665	0.800677	1.24214	0.450411	1.31121	0.800342	1.01937	1.33471	1.16174	0.879396
666	1.16591	0.828418	0.366089	0.894106	1.95237	0.924873	1.14753	1.08303	0.637667
668	0.700239	0.442522	0.58363	1.07733	2.16853	0.903501	1.16881	1.12571	0.829733
670	1.47277	1.21285	0.233296	0.370624	0.691887	1.96171	0.455593	2.0009	0.600377
672	0.791928	0.588344	0.590668	1.03767	1.68356	1.50868	1.12468	1.02934	0.645132
673	1.26844	0.841176	0.838181	1.15069	1.14697	0.737753	1.02161	1.02445	0.970733
676	1.11497	0.327581	1.00613	0.910614	1.62946	1.89755	0.953	0.642037	0.518657
682	0.866884	0.319617	1.64549	0.288051	1.31247	2.09613	0.671979	1.08877	0.710598
685	0.637767	0.479947	1.4218	0.326758	0.299568	1.67077	0.956423	2.13823	1.06874
688	0.760875	0.327204	0.716457	0.735467	1.78236	1.98951	0.910386	0.945782	0.831962
689	0.786708	0.489263	1.61114	0.882116	1.25344	1.09364	0.627946	1.17805	1.0777
693	0.953322	1.00251	0.637575	1.37999	0.950707	1.37264	1.37874	0.74543	0.57909
694	0.69875	0.440136	0.609576	0.890685	1.85999	1.32715	1.0774	1.17737	0.918946
696	0.768417	0.661781	0.715099	1.3926	1.777	1.00819	0.753218	1.03139	0.892305
700	0.957094	0.255014	1.2876	0.727055	1.65568	1.90514	0.656252	0.871807	0.684358
701	1.64284	0.763392	0.366992	0.770427	1.86311	1.36784	0.925041	0.811251	0.489111
702	0.743864	0.700365	1.19416	0.951937	1.06827	0.94216	0.894684	0.895662	1.60889
705	0.915944	0.62149	0.850417	0.961677	1.53683	0.922927	0.767331	0.75191	1.67147
706	0.806795	0.517029	1.25545	0.631499	1.54756	1.77275	0.870472	1.05185	0.546595
707	0.999949	0.234152	1.46511	1.00453	0.405704	1.47603	1.41211	1.21045	0.791967
708	1.82069	0.536216	1.46413	0.619716	0.612089	0.87749	0.774057	1.24261	1.053
711	0.92756	0.500261	1.47243	0.394537	0.86332	1.25884	0.603275	1.37497	1.6048
714	0.647815	0.630072	1.90221	0.428918	0.564311	0.641676	0.631461	0.51992	3.03362
718	1.05141	0.632509	1.50392	0.613397	1.3862	1.4608	0.647991	0.749804	0.953971
719	2.97109	1.02039	0.264358	0.397153	1.00791	0.831852	0.467989	1.4769	0.562352
721	0.747571	3.33856	0.658961	1.3773	0.445834	0.584489	0.875934	0.581497	0.389849
726	0.760245	0.775487	0.605649	1.03095	0.895508	2.14188	1.16345	1.23691	0.389927
730	0.807855	1.00352	0.348225	1.19196	1.13028	1.42271	1.32687	1.06126	0.707321
731	0.895438	1.03702	0.949622	1.36113	0.829987	1.09624	1.24008	0.741479	0.849005
736	0.899085	0.944902	1.2587	1.6187	0.535467	1.10045	0.630363	0.792845	1.21949
738	0.809235	0.543492	0.694145	0.913667	2.01793	1.81291	1.11035	0.73107	0.367196
740	0.722167	1.32433	0.687424	0.786131	1.23833	1.56908	1.22367	0.612679	0.836185
741	0.69629	0.561493	0.628891	1.14437	1.97319	1.55878	0.516032	1.10862	0.812325
742	0.982916	0.790019	1.32923	1.22705	0.867402	0.648238	1.17889	1.18966	0.786591
743	0.791488	0.674687	1.88297	0.646677	0.745496	1.18954	0.785969	1.22105	1.06212
744	1.01662	0.428207	1.44349	0.513194	0.378809	1.44541	1.22181	1.03054	1.52192
748	0.708863	0.308903	1.36149	1.06079	0.769408	1.98295	0.886882	1.33229	0.588426
751	0.5288	2.18479	0.759033	0.898797	0.863673	0.947068	1.51134	0.872296	0.434199
758	0.665136	0.407736	1.06708	1.05197	1.39072	2.21686	0.66092	1.03337	0.5062
762	1.01132	1.32978	0.654658	0.946911	1.54608	1.02647	1.10241	0.765034	0.617338
764	0.544906	0.819213	0.906923	1.10967	0.875897	1.56461	1.06965	1.07417	1.03498
765	0.543439	0.410351	1.59707	0.610207	1.35886	1.10005	0.960087	0.986558	1.43338
766	0.75858	0.667453	0.422481	1.46288	0.916104	1.91663	1.47457	0.996992	0.384302
767	1.06855	1.34238	1.20547	1.33833	1.21115	1.27474	0.669383	0.370206	0.519795
769	0.701748	0.84941	2.00263	0.306737	0.238201	0.416584	0.635232	0.712128	3.13733
770	2.21691	2.37019	0.126564	0.217152	0.271681	0.626704	0.177046	2.00002	0.99373
771	0.95367	1.98799	0.867785	1.28769	0.84237	0.670104	1.41689	0.568922	0.404569
774	0.83062	1.94371	0.442389	1.22967	0.417351	0.483589	2.21079	0.757706	0.684172
780	0.853646	0.845161	0.63503	1.74217	1.36051	1.37521	0.752357	0.794735	0.641187
782	1.15361	0.779529	0.779155	1.80435	0.501556	0.638411	0.839498	1.38321	1.12069
783	0.546176	1.01959	0.664859	0.956457	1.42712	1.78454	1.11911	1.03635	0.445784
789	0.797077	0.977798	0.616356	1.23841	1.25963	1.59984	0.829334	0.844594	0.836964
791	0.995623	0.720023	0.940101	1.09613	1.582	1.18796	0.707886	0.739582	1.0307
792	0.535789	0.791426	1.80595	0.370472	0.281011	0.58931	0.675413	0.629198	3.32143
798	0.629049	0.637796	1.168	1.0383	0.497265	0.739761	0.656672	0.470636	3.16252
799	1.04353	0.775377	0.409683	0.865074	3.39407	0.542561	1.23243	0.482541	0.254737
804	1.09015	0.561773	1.15922	1.34324	0.404104	0.924405	2.1869	0.846369	0.483838
817	0.794627	1.86058	0.717437	0.764791	0.612593	1.09954	2.14381	0.518125	0.488503
819	1.43474	1.10967	1.30741	0.466133	0.337574	1.19633	1.25219	1.21856	0.6774
822	0.72652	1.53324	1.36785	0.749651	1.16326	1.11142	1.40612	0.542687	0.399244
823	1.04754	0.922395	0.880707	1.49273	0.544625	0.662746	1.45326	0.923843	1.07216
825	0.687613	0.832145	0.979913	0.751993	0.926706	0.987427	0.718977	0.551372	2.56385
832	0.691216	0.767141	0.61529	1.55996	0.628637	1.08653	1.21708	1.25578	1.17837
833	1.29078	1.12441	0.958035	1.29152	1.33198	1.25106	0.619567	0.548576	0.584071
834	0.918388	1.68266	0.521186	1.18253	0.733437	0.690173	1.68759	0.895014	0.689023
835	0.836494	1.6856	0.460839	1.5356	0.762986	0.529818	1.7443	0.712933	0.731422
838	0.820843	1.85449	0.723641	0.814731	0.34748	0.859691	1.82589	1.06886	0.684368
841	1.12719	1.19153	0.789829	1.02175	0.919591	0.894772	1.41667	0.650006	0.988675
843	1.07276	1.16562	1.25848	1.08157	1.11181	1.05134	0.953194	0.552426	0.75281
847	0.974789	0.453144	0.71928	1.60124	1.19468	0.872404	0.665815	1.01234	1.50631
848	1.31215	0.581768	1.11223	0.553094	0.817911	1.16073	0.689339	0.756445	2.01633
849	1.23034	1.11134	0.598906	1.29028	0.395537	0.828558	1.55541	0.862368	1.12727
850	1.11348	1.70644	0.514928	1.10044	1.47745	0.755462	0.970939	0.680814	0.68004
853	0.882776	2.07857	0.844424	1.28194	0.972877	0.514619	1.47178	0.425694	0.527315
856	0.731725	0.93134	0.681105	1.40452	1.06768	1.04498	1.37091	0.708732	1.05901
858	0.616219	0.593648	1.04081	0.87025	0.709368	0.793917	1.20314	0.88102	2.29163
861	0.840381	0.505339	1.30334	0.918657	0.754957	0.957111	0.621485	1.30381	1.79493
862	0.67638	0.895062	0.94566	0.579238	0.437015	0.844547	0.957179	1.05147	2.61345
863	0.994832	0.743946	0.869389	1.38583	1.23691	1.31137	0.939369	0.699112	0.819241
874	0.506957	0.738614	1.43624	0.385724	0.548409	0.488212	0.704106	0.903714	3.28802
877	0.398577	0.83399	2.32143	0.128131	0.122214	0.200864	0.370627	0.589685	4.03449
878	0.863669	1.32974	0.710138	0.711096	0.696158	0.842875	0.542957	0.96841	2.33495
880	0.781205	0.790566	0.785885	1.60319	1.6619	1.44976	0.653262	0.631729	0.642496
881	1.18249	0.660466	1.02353	0.800349	0.677978	0.60872	0.671422	0.863055	2.51199
882	0.804178	0.793887	0.836182	1.48632	0.520277	0.987366	0.423598	1.03613	2.11207
883	0.265623	0.48055	2.26791	0.262422	0.233526	0.275161	0.285023	0.83488	4.0949
887	0.30506	0.347642	2.3218	0.225079	0.1316	0.216511	0.317578	0.824924	4.3098
901	1.08216	1.43064	1.2564	0.468099	0.433222	0.502976	1.07247	1.47852	1.2755
903	0.556998	0.614593	0.509243	1.13734	1.97976	1.58567	0.632405	0.492187	1.49181
917	1.3293	0.756274	1.12178	1.00482	0.843957	0.934643	0.552312	1.63418	0.82273
936	1.03346	0.887036	0.689215	1.14639	1.5686	1.26833	0.737766	1.05547	0.613729
940	0.706786	0.704302	0.373097	0.753854	1.19333	0.517313	0.427779	0.710671	3.61287
945	0.80819	0.935984	1.09593	0.789444	1.26322	0.699688	0.630155	0.750172	2.02722
949	0.742008	0.45473	0.423052	0.624805	3.06042	1.89669	0.534069	0.798181	0.466054
950	1.19874	0.812592	1.1694	1.01596	0.843711	1.32222	1.15653	0.901729	0.579114
951	1.19506	1.03111	0.622417	1.13642	1.30774	1.59385	0.678873	0.68621	0.748326
955	0.821695	0.533631	0.671167	0.861205	1.24694	0.695797	2.93556	0.752173	0.481831
956	1.161	1.00904	1.56295	0.989895	1.02053	0.603355	0.869347	0.816446	0.967436
961	1.14925	0.905501	0.773614	1.16783	0.601459	0.804346	0.938234	1.37096	1.28881
962	0.80643	0.66139	0.441312	1.62322	1.49766	1.41601	0.834063	0.635869	1.08405
964	0.939482	0.574712	1.49674	1.45616	0.56315	1.27692	0.820341	1.10891	0.763593
968	0.927818	0.729457	0.81232	0.913136	1.06256	0.904263	0.685368	0.988256	1.97682
972	1.20338	0.946503	1.46026	0.629146	0.607174	0.651118	1.16747	1.09873	1.23622
974	0.761401	0.653389	0.975163	0.349565	1.08334	0.542399	2.84458	0.900139	0.890019
981	0.723125	0.499022	0.716645	0.594021	1.95571	2.18675	0.817457	0.836906	0.670369
984	0.990078	0.507226	0.903387	1.7936	1.54418	1.32255	0.450542	0.790849	0.697582
987	0.70655	0.271772	0.536691	0.672957	2.29034	2.47719	0.985973	0.706859	0.351661
988	0.960968	0.521766	0.571962	0.813644	0.915543	0.744241	2.88317	0.823382	0.76532
991	0.763104	0.34591	0.4368	0.759467	0.916993	0.940177	3.62437	0.604497	0.608687
993	0.604524	0.51191	0.697137	1.15911	1.43788	1.26818	1.34058	0.873594	1.10709
999	0.249505	0.345845	0.153166	2.69223	1.83687	2.26455	0.485945	0.543072	0.428817
1007	1.11258	2.2893	0.429601	0.815273	1.60805	0.716358	0.503506	0.829869	0.695469
1008	1.48347	0.817239	0.352868	0.664355	0.375647	1.76363	0.825685	2.29049	0.426615
1010	0.773967	0.836332	0.711602	1.43162	1.7223	1.14095	0.844765	0.79441	0.744055
1011	0.547632	0.626132	0.469133	1.66258	1.84965	1.47551	0.789787	0.920662	0.658913
1012	0.891723	0.61936	0.824243	0.963653	1.11614	2.40528	0.50638	0.911245	0.76198
1015	0.721192	0.524271	0.346356	0.819146	1.63091	0.764523	2.97947	0.599353	0.61478
1021	1.55335	0.656514	0.542838	1.38168	1.07895	1.49037	0.295565	1.34098	0.659752
1024	1.12565	0.672168	0.918706	0.825928	1.28504	2.08602	0.456587	1.00143	0.628475
1025	0.734391	0.661033	0.485972	0.91244	1.47531	1.28447	1.59803	1.30236	0.545986
1030	1.17529	1.35939	0.6469	0.94622	1.81188	0.606281	0.552326	1.07335	0.828353
1031	1.07954	0.905095	0.960514	1.33351	1.14469	1.11795	1.04846	0.807478	0.602761
1037	0.930885	0.998468	1.06354	1.12041	0.833853	1.01495	1.29158	1.08873	0.657588
1044	0.835824	1.3249	1.08217	0.960629	0.719253	0.79507	1.13137	1.01361	1.13718
1048	1.30913	0.618101	0.250688	2.0558	2.82577	0.463518	0.856494	0.397848	0.222647
1052	0.551264	0.873556	0.325144	4.00755	0.521876	0.528873	1.06158	0.655447	0.474705
1056	1.20937	0.48171	1.41689	0.739788	0.85631	1.50214	0.967496	0.761929	1.06436
1058	1.18219	1.3354	1.48862	0.369186	0.452936	0.557865	1.2046	1.14084	1.26836
1059	1.4798	0.436395	0.716925	0.893238	1.97054	1.60032	0.561747	0.750049	0.590994
1060	0.809795	0.375983	0.658451	0.644838	1.07249	0.619963	3.76032	0.49839	0.559774
1062	1.22378	0.596156	1.35794	0.887474	1.061	0.875163	0.954482	0.987667	1.05633
1063	1.02387	0.689447	1.37736	0.884822	1.34451	1.02887	0.92225	1.00601	0.722858
1064	0.946407	0.997811	2.24585	0.576926	1.05973	0.493399	0.792919	0.969139	0.917815
1065	1.01778	1.31639	0.479471	1.1765	1.42721	0.96757	0.993326	1.29376	0.327989
1068	0.634935	0.556435	0.713436	1.69698	1.59727	1.64713	0.717937	0.693567	0.742307
1070	1.03946	0.345366	0.783975	1.10627	1.72933	1.70186	1.01908	0.770465	0.504194
1072	0.935039	1.08427	0.678719	1.50966	1.16686	1.04619	0.859178	1.02529	0.694796
1073	1.64005	1.43652	0.739277	0.879725	1.17942	0.897752	0.517148	0.650208	1.0599
1076	3.12134	0.971171	0.641709	1.35249	0.539695	0.409978	0.79376	0.603654	0.566206
1082	1.49526	0.823573	0.567435	0.855623	1.86457	0.864744	0.529143	0.758651	1.241
1092	1.2743	0.659886	0.4483	0.982598	1.36448	1.12072	1.44313	1.17295	0.533632
1094	1.0364	0.637362	0.951629	1.6428	0.859455	1.06783	0.962197	0.94549	0.896845
1095	1.03844	1.05989	1.04917	1.37203	1.4294	1.31466	0.534419	0.623179	0.578799
1098	1.32287	1.10032	0.808214	1.01692	0.842402	0.911208	1.34906	0.91226	0.736741
1100	1.2039	0.775604	1.29752	0.736406	0.647679	1.03041	1.1669	1.27107	0.870509
1102	1.18222	0.87091	0.988913	0.968727	0.815209	1.44666	0.719391	1.30684	0.701143
1103	1.15695	1.04595	1.08429	1.44022	0.686717	0.88386	1.29797	0.926877	0.477156
1109	0.934983	0.668157	1.96006	0.732732	0.690432	1.18859	1.08926	0.887198	0.848589
1110	0.865044	0.435129	0.727429	1.08874	1.85416	1.72571	0.958556	0.703003	0.642229
1111	0.774694	0.966241	0.583148	1.54492	1.94451	1.14534	0.604546	0.676574	0.760027
1112	1.35396	1.03123	0.377107	1.3759	1.9237	0.850752	0.680686	0.706042	0.700625
1116	0.749377	0.733425	1.24265	0.945178	0.59399	1.3689	1.81755	0.984247	0.564689
1117	0.670302	0.872939	1.43162	0.820057	0.490712	0.600547	1.81825	0.980799	1.31477
1119	1.00809	0.879972	0.696647	0.87493	1.28963	1.52612	0.617823	0.858095	1.2487
1122	1.14541	0.71151	0.577914	0.611744	2.22648	0.962134	0.837151	1.29871	0.628936
1126	1.09973	0.820861	0.410072	1.60633	1.59208	0.923393	1.30715	0.802621	0.437756
1131	0.880061	0.748482	0.584513	0.687893	2.15686	1.43592	0.999204	0.912711	0.594356
1133	0.438941	0.277056	0.609839	0.51702	0.701593	0.522375	5.14365	0.387393	0.402134
1134	1.09003	0.32061	0.847164	0.763099	1.47125	1.96211	0.856236	1.06637	0.623128
1143	1.0972	0.337849	0.973458	0.679588	1.26515	2.3632	0.903056	0.951877	0.428627
1144	1.23534	0.48033	1.91522	0.628967	0.716331	1.0624	0.716705	1.18812	1.05659
1152	1.5608	1.63522	1.70963	0.653367	0.671734	0.672578	0.665506	0.69889	0.732274
1154	0.893663	1.4193	0.98438	1.5104	0.608875	0.83954	0.834434	0.977755	0.931656
1164	1.36275	1.55035	1.12465	0.739625	0.712239	1.25086	0.495142	0.992019	0.772372
1167	0.994858	1.16008	0.776032	0.65304	1.89337	0.80055	0.526801	0.901031	1.29423
1169	0.452792	0.343952	0.478512	0.360564	2.13552	3.41148	0.586877	0.817864	0.412435
1171	1.49127	0.676055	1.60886	0.559379	0.613102	0.924327	0.912025	1.18504	1.02994
1176	0.819244	0.90453	0.733958	1.55257	1.4028	1.25304	0.777953	0.876812	0.679094
1178	1.20038	0.410062	0.656713	0.548187	1.31465	1.63468	1.19629	1.38103	0.658002
1181	0.55945	0.434005	0.684894	1.41375	1.88238	1.64807	0.792484	0.777628	0.80734
1182	1.06757	0.306459	0.687014	0.186273	0.240174	0.213224	2.17951	2.02002	2.09976
1183	0.861987	0.588886	0.792205	1.06281	1.90028	1.09733	1.11414	0.927034	0.655333
1185	1.10735	0.921607	1.09316	1.63747	0.81514	0.560635	1.08186	0.908063	0.874727
1190	1.25161	0.980677	0.695619	0.625822	1.56771	0.772485	0.542533	0.925983	1.63755
1194	0.560763	0.350219	1.21248	0.236068	0.294282	0.42513	4.40518	0.88829	0.62759
1197	0.864723	0.492133	1.52623	0.454001	0.628663	1.08183	0.579476	1.18787	2.18507
1198	0.835675	0.51422	1.09232	1.28294	0.701208	0.952814	1.52486	1.40463	0.69134
1204	0.864908	0.475934	1.88678	0.8993	0.611703	0.424679	1.27177	1.4763	1.08862
1210	1.3656	0.789501	1.65879	0.650195	0.366527	1.06605	1.18891	1.02794	0.886478
1212	0.386889	0.425018	1.02791	0.345695	0.311815	0.440616	4.89607	0.688969	0.477014
1213	0.684876	0.396245	1.90176	1.0263	1.02137	1.44822	0.243712	1.36919	0.908338
1216	1.08947	0.0877693	2.70572	0.186448	0.141762	0.460282	0.541439	1.42373	2.36338
1217	0.95628	0.805931	1.36662	0.655971	0.568423	0.771431	0.658307	2.14937	1.06767
1220	0.86657	0.207326	1.68874	0.270404	0.644254	0.875181	0.698246	1.89316	1.85612
1222	1.63663	0.774251	1.66293	0.81878	0.530151	0.597038	0.939032	1.29881	0.742372
1225	0.866855	0.622655	1.65249	1.85135	0.446234	0.397894	0.898054	1.49269	0.77177
1229	1.08584	0.785513	1.35251	0.996181	0.529454	1.02797	1.39305	1.38751	0.441975
1232	0.931585	0.819516	1.87363	0.490276	0.7967	1.39827	0.710073	1.19952	0.780424
1241	1.19604	0.719511	0.570125	1.64767	0.814987	0.986839	0.806282	1.09285	1.1657
1247	1.20877	0.607736	0.46199	1.67753	0.73162	1.48785	0.772992	1.09442	0.957092
1251	0.725414	0.931134	0.626798	1.24102	2.54405	0.73566	0.478741	0.631524	1.08566
1252	1.04676	0.657435	0.784896	1.59663	0.970191	1.01953	0.616539	1.09509	1.21293
1253	0.533905	2.51523	0.37169	0.659723	2.34863	0.683992	0.397486	0.486792	1.00255
1255	0.814638	1.92408	1.36936	0.232072	0.173496	0.202784	0.951442	1.90427	1.42786
1256	0.525237	1.23049	1.95332	0.378203	0.188363	0.261808	0.850642	1.11055	2.50139
1263	0.775619	0.386984	0.215448	1.67017	2.53747	0.616978	1.77522	0.663426	0.358692
1265	0.873935	2.11351	0.538646	1.36257	0.507072	0.704901	1.60433	0.604157	0.69088
1267	0.748207	0.770221	0.581482	1.09663	1.59808	1.37735	1.11278	1.14981	0.565439
1268	0.540252	0.416141	0.543632	1.48728	1.65488	1.31969	1.00357	1.02184	1.01271
1269	0.686416	0.652435	0.879258	0.32372	0.277714	1.00792	1.05269	0.957345	3.16251
1270	1.13142	0.504476	1.47594	0.559329	0.352577	1.29118	1.28258	1.23274	1.16975
1271	0.755983	1.1519	1.56815	0.449158	0.428965	0.944852	0.697009	0.832248	2.17174
1272	0.737378	0.630306	0.637	1.04886	1.64299	1.33905	1.09667	1.15885	0.708902
1273	0.779792	1.30613	1.39736	0.507121	0.439067	0.823504	0.828967	0.888622	2.02943
1275	0.761726	1.26067	1.47258	0.49112	0.406607	0.632256	0.83876	1.46752	1.66877
1277	1.00709	1.02367	1.25009	0.796255	0.695696	0.831991	1.25913	0.951514	1.18456
1279	0.81975	0.833481	1.37756	0.804822	0.501795	0.692378	0.988819	1.15897	1.82242
1282	0.406659	0.737001	2.22009	0.28996	0.247879	0.306198	0.461397	0.99149	3.33932
1284	0.947078	1.48813	0.783248	0.553388	1.21309	0.864576	1.27559	0.956148	0.918743
1291	0.969988	0.433991	0.827867	1.14404	1.2203	1.49882	0.988999	0.869929	1.04607
1292	0.964791	0.553561	0.977865	1.55799	1.19362	1.28955	1.06253	0.722791	0.677301
1293	0.853563	0.562405	1.2047	2.02409	1.1983	1.06678	1.16854	0.501521	0.420107
1294	1.00607	0.633734	1.09465	1.54025	1.09286	1.46372	1.22743	0.48275	0.458542
1296	0.779426	0.795092	0.810757	1.54053	1.97125	1.10981	0.649864	0.689803	0.653471
1297	0.445531	1.09332	2.07155	0.528051	0.498898	0.955877	0.274101	0.42852	2.70416
1298	1.0677	1.37438	1.14492	1.4928	0.67887	1.02086	0.856781	0.392472	0.97122
1299	0.738475	0.870155	0.680052	1.40376	1.45436	1.32844	1.18467	0.849037	0.49105
1304	1.0339	1.53816	0.659666	1.39902	0.948416	0.996929	1.06565	0.826199	0.532067
1305	0.820528	1.95364	1.21106	0.765896	0.566291	1.16563	1.25679	0.544711	0.71545
1306	1.13037	0.781459	1.55862	0.500472	0.572247	1.27058	1.07164	0.60147	1.51315
1309	1.05377	0.566404	1.33858	1.27428	1.07583	1.08244	0.794877	1.02227	0.791551
1310	0.669406	0.645461	2.07186	0.544239	0.405759	0.228109	0.344074	1.09663	2.99446
1316	0.899061	0.84828	1.29471	0.854908	0.991691	1.34133	0.87085	0.675237	1.22394
1319	0.772875	1.17697	0.770956	1.23287	0.84907	1.50571	0.940254	0.861982	0.889309
1320	1.07128	0.784115	1.4933	0.706077	0.72402	0.752582	0.797257	1.0816	1.58977
1321	1.22994	0.724714	0.428488	0.90821	1.44285	1.36704	1.19866	1.22444	0.475665
1323	1.17816	1.42689	1.67563	0.687076	0.689761	0.584411	0.776425	1.18269	0.798958
1324	0.934188	1.16417	1.31681	0.658021	1.02169	1.04745	0.903573	1.26506	0.689039
1325	0.781228	0.548812	1.30625	2.09116	0.946832	1.33161	1.04698	0.700891	0.246238
1327	0.946904	0.385689	1.05961	1.34458	1.17648	1.78374	0.887033	0.825506	0.590453
1328	0.929273	1.49943	0.589173	0.961743	1.55292	1.30043	0.669929	0.715847	0.781259
1335	1.30416	0.793239	0.742017	1.92869	0.887756	0.800635	1.01541	0.936183	0.59191
1336	0.728022	0.948357	1.80268	0.651895	1.10065	0.981146	0.928361	0.65036	1.20853
1355	0.61075	0.925907	1.06162	0.735304	1.23317	1.25895	0.700427	0.554266	1.91961
1356	0.546573	1.92492	0.975574	0.816484	0.30269	0.232345	2.21116	1.02328	0.966981
1357	0.727462	1.02424	0.786175	1.37711	0.994968	0.867441	2.25561	0.579903	0.387094
1363	0.583119	2.92357	0.988239	0.949491	0.516696	0.580992	0.346408	1.07527	1.03622
1365	0.653063	3.9282	1.00356	0.573821	0.381506	0.476056	0.346355	0.920594	0.716846
1373	0.695836	0.612601	1.44612	0.546899	1.06386	1.45331	0.714898	1.07	1.39647
1374	0.795838	0.450984	1.65783	0.409505	0.817066	2.53002	0.737392	1.02672	0.574642
1375	0.785529	0.568332	1.29858	0.283611	0.871854	1.68122	1.14807	1.18473	1.17808
1376	0.842442	0.640348	1.77372	1.27222	0.676207	1.43171	0.567789	0.811545	0.984018
1378	0.439066	1.00183	0.575108	1.72064	2.01924	0.713244	0.286438	0.83768	1.40676
1379	0.657104	1.0952	0.55768	1.55062	2.12298	0.780711	0.367601	0.9051	0.963007
1380	0.481488	0.511603	1.65199	0.818636	1.26285	0.790134	0.783747	0.773136	1.92642
1381	0.668309	0.555092	1.66051	0.285273	0.773727	1.61172	0.73655	0.898165	1.81066
1382	0.901009	0.396665	1.65592	0.327723	1.48894	0.963739	0.400664	0.956696	1.90865
1385	0.601238	0.464683	0.471677	0.523724	0.325925	0.395761	5.33986	0.395982	0.481146
1388	0.516781	1.05205	1.20157	1.0312	0.495219	0.655784	0.887392	1.01488	2.14512
1390	1.51372	0.719371	1.05427	1.20188	0.605332	1.27116	0.904217	1.34491	0.385135
1391	1.39467	0.902938	1.0494	1.22014	0.486409	0.86895	1.10175	1.18229	0.793465
1393	0.64527	1.99368	0.378525	1.34724	0.688695	0.392069	1.48087	0.909426	1.16422
1394	0.621714	1.41758	0.335864	1.02822	0.41348	0.268235	1.9132	0.792436	2.20927
1395	0.7622	0.46544	1.06592	0.673649	0.804084	0.542993	0.571006	1.33219	2.78251
1397	1.0166	0.960306	1.15757	1.47332	1.08181	0.742546	1.27696	0.526975	0.763906
1398	1.34878	1.4864	0.793771	0.930443	1.4505	0.882735	1.24857	0.290981	0.567821
1400	0.791411	0.746868	0.58676	0.806813	0.903247	1.36264	1.28486	1.01176	1.50564
1401	0.60845	0.928771	1.29455	1.02868	0.524442	0.970241	1.37589	1.32098	0.947989
1402	0.75317	0.847241	1.25499	1.14363	0.287498	0.877871	1.06213	1.51075	1.26272
1404	1.03493	1.10498	0.903096	0.731853	2.27692	0.832829	0.594872	0.695404	0.82512
1407	0.732339	1.74551	1.22317	0.579598	1.18778	0.931442	0.921716	0.64706	1.03139
1409	0.876177	0.97559	1.68123	1.07705	1.07811	0.97957	1.00891	0.946355	0.377009
1411	0.813405	0.392746	1.16199	0.956753	0.764667	1.23948	0.833286	1.50119	1.33649
1413	0.51779	0.803385	0.817503	0.513649	1.15852	2.33323	0.935073	0.898845	1.02201
1414	0.92373	0.676609	1.25989	0.715009	0.979354	1.37052	1.26191	0.805021	1.00796
1415	1.49012	2.5054	0.415926	1.42649	0.691583	0.426032	0.733633	0.654419	0.656397
1416	0.0828462	0.124508	0.0357799	0.110134	0.0838417	0.050808	8.41021	0.0562681	0.0456021
1417	0.523359	2.84456	0.966204	1.02133	0.640785	0.326212	0.3059	1.23732	1.13434
1418	0.787503	0.508848	0.853772	1.01034	0.53532	1.74597	1.28158	1.59785	0.678818
1419	0.518161	0.67819	1.63647	0.334279	0.2303	0.393342	0.543594	0.714715	3.95095
1420	0.939591	0.868558	0.730312	1.14875	1.0448	0.932592	1.72342	0.96441	0.647567
1421	0.647238	1.74403	1.56761	1.13719	0.631873	0.461512	1.03899	0.61543	1.15612
1429	0.883472	0.897351	0.91123	1.31756	1.48566	1.14946	0.888092	0.78509	0.682087
1433	1.08079	0.727522	0.927461	0.570765	1.94006	1.00708	0.415936	1.33263	0.997761
1435	1.00014	1.11429	0.467638	0.674747	2.1854	1.26063	0.492186	0.80232	1.00266
1436	0.992888	0.550168	1.47086	0.58943	0.591387	1.50351	0.827136	1.12059	1.35403
1439	1.13837	1.00569	0.622688	1.37258	1.36881	0.69102	0.840433	1.20402	0.756383
1441	0.732655	0.981497	1.58231	0.549106	1.08824	0.70499	0.799816	0.81737	1.74401
1443	1.15428	0.786253	0.865666	0.986824	1.00457	1.37916	1.19514	0.914937	0.713166
1446	1.61502	0.962925	0.832396	0.448641	1.36264	0.759961	0.584424	1.02563	1.40837
1448	0.941747	0.711775	0.897211	0.947814	0.51244	1.4229	1.34643	1.43269	0.786999
1450	0.477629	1.28859	0.504274	0.582478	0.975859	2.35839	0.862786	1.05966	0.890347
1452	0.557757	2.97797	0.766122	0.659871	0.459583	0.869137	0.843567	0.999661	0.866332
1463	0.68712	0.585552	0.788687	1.32771	1.42017	1.37394	0.938939	1.07458	0.803296
1468	0.693488	0.523164	1.43309	1.82898	0.645551	1.05148	1.45701	0.827577	0.539666
1469	0.642085	0.648697	0.645391	1.07213	0.96699	1.01956	1.40079	1.26931	1.33505
1473	0.499644	0.74635	0.67179	1.22243	1.63888	1.33013	1.24943	1.17808	0.463284
1475	0.875695	0.725177	0.764303	1.30161	0.77256	1.48456	1.68469	0.785694	0.605714
1476	0.761864	0.678853	0.882195	0.599828	1.28287	1.96808	1.49334	0.956075	0.376897
1479	0.952989	0.625399	0.976394	1.24279	1.46062	1.19788	1.01839	0.993064	0.532476
1482	1.0465	0.718224	0.763904	0.741469	0.848891	1.19991	1.37138	0.830854	1.47887
1484	0.835363	0.705471	0.464039	0.870081	2.28919	0.700451	1.04086	0.78638	1.30817
1485	1.03514	0.590536	0.967918	0.491279	0.575781	1.71879	1.17335	1.3707	1.0765
1488	0.977692	1.0844	0.364849	2.41408	0.923489	0.529503	0.588424	0.780885	1.33668
1489	1.13297	1.34969	0.317914	1.45512	0.984999	1.18267	0.937473	0.597384	1.04176
1512	1.09676	1.14826	0.613017	1.05313	1.03277	1.19723	1.13655	0.846863	0.875418
1513	0.342904	2.99032	0.680616	1.19543	0.471078	0.363245	0.57118	1.2713	1.11392
1514	0.860547	0.924548	0.796547	0.783443	0.837714	0.729172	1.42067	1.29135	1.35601
1516	1.1226	0.614577	1.00743	0.720015	0.823398	1.42999	0.978614	1.28279	1.02058
1519	0.94844	0.836082	1.25234	1.11626	0.520571	1.4908	1.20514	0.795269	0.835093
1522	1.11912	0.554699	0.491693	0.582158	0.581548	1.30429	3.24549	0.547165	0.573833
1524	1.06579	0.615496	0.807276	0.691834	1.23218	1.64152	0.765583	0.765878	1.41445
1526	0.750658	1.14814	0.730589	0.801995	0.683432	1.30959	1.68508	1.2262	0.664315
1527	1.11879	1.30676	0.624166	0.681449	1.86649	0.731545	0.444636	0.885679	1.34047
1531	1.14969	0.237968	0.876764	0.549192	0.746205	1.40107	3.02342	0.684779	0.330915
1540	1.00142	1.06084	0.864007	0.705533	0.766259	1.47716	0.730836	1.33808	1.05586
1543	1.04986	0.831959	0.935142	0.777431	0.958614	1.47719	0.555834	1.24123	1.17274
1544	1.33294	0.661107	1.37097	0.766652	0.664574	1.23702	1.13897	1.0782	0.749563
1545	1.24651	0.842006	0.755082	0.621574	1.17359	1.02998	0.435289	0.939302	1.95667
1547	0.866493	1.23318	1.04589	0.883467	0.833631	1.26291	0.794099	0.664473	1.41585
1548	1.18445	1.03378	1.07403	1.29185	0.714216	0.756309	0.91443	0.926053	1.10489
1551	1.66262	0.753522	1.02001	0.862458	1.15612	0.902269	0.872828	0.937889	0.832277
1552	1.10626	1.26948	0.71528	0.890456	0.774882	1.37908	1.10163	1.12678	0.636154
1555	1.26584	0.647572	0.862462	0.718034	1.08672	1.02577	1.08944	0.584159	1.72001
1556	0.508895	2.632	0.771172	1.07882	0.619968	0.651672	1.11581	0.968178	0.653483
1557	0.841927	1.03051	1.04777	1.32498	0.318489	1.4441	1.27911	1.17294	0.540163
1568	0.534453	0.576397	0.618341	1.80898	1.18132	1.49515	0.961369	0.895537	0.928453
1576	1.10918	0.604287	1.61407	0.222489	0.257372	0.292256	1.63345	0.953326	2.31358
Row fill with grey are spots with missing values, which were calculated by the mean value of the replicates (per sample), according to Grove et al. (2008)

## Sheet: 96h
Supplementary Table S1: Normalized spot volumes of all the 2-DE polypeptide spots of the 96hai C. arabica APF samples [control (C), resistant (R) and susceptible (S)]. Spot volumes were normalized using the mean value of the replicates
Spot number	C 1	C 2	C 3	R 1	R 2	R 3	S 1	S 2	S 3
40	2.59039	0.505856	1.03118	0.617803	0.812791	0.990124	1.3722	0.631811	0.447835
75	1.25249	0.64622	2.29484	0.496383	0.39272	1.48242	0.95626	1.11667	0.361996
76	1.23261	0.467216	1.02953	0.285655	0.553602	3.05118	1.25953	0.584893	0.535782
106	0.846742	0.665985	1.78037	0.699707	1.04346	2.1614	0.66222	0.500799	0.63931
111	1.68718	0.729405	1.06624	1.04373	0.823967	1.42319	0.914925	0.603534	0.707819
116	1.44795	0.694106	1.30709	0.570536	0.913235	0.887394	1.6018	0.801223	0.776663
126	1.27308	0.625517	1.52491	0.495592	0.833793	2.05418	0.616661	0.772847	0.803413
129	1.05086	0.701579	1.16137	0.748685	0.781598	2.78553	0.585963	0.448232	0.736185
132	1.16771	0.707858	0.589963	1.1813	0.523177	2.37819	0.891585	0.951717	0.608504
139	1.03249	0.813644	0.828368	1.12375	0.723959	0.741799	1.86819	0.908894	0.958909
140	0.323929	1.2193	0.753939	2.3141	1.78862	0.372862	0.467088	0.427305	1.33286
149	0.220413	0.360603	1.25567	0.991421	1.66382	2.46639	0.698111	0.609498	0.73407
158	0.954724	1.28137	0.34056	1.59588	1.39615	0.0920387	0.472401	0.429077	2.4378
163	0.479376	0.641639	0.803902	1.57457	1.85386	1.71421	0.657632	0.630661	0.644146
166	0.291516	1.06538	0.626902	2.67761	1.71866	0.291972	0.354664	0.506578	1.46672
167	0.619942	0.819338	0.716116	1.43116	2.03984	0.221778	0.494489	0.540997	2.11635
175	0.383038	1.52794	0.745153	1.29883	1.84519	0.394889	0.477212	0.433551	1.8942
177	0.370507	1.08587	0.552268	2.60864	1.66711	0.415583	0.444431	0.495478	1.36011
178	0.52793	1.65346	0.874414	1.21276	1.48657	0.352344	0.69508	0.572799	1.62464
179	0.403773	1.13565	0.910344	1.56128	2.21236	0.221477	0.50838	0.630049	1.41669
180	0.750579	1.02472	0.819706	1.24661	1.98617	0.19907	0.579824	0.823835	1.56949
182	0.923316	1.08338	0.763256	1.67831	1.71983	1.69907	0.37648	0.378746	0.377613
187	0.4305	0.96933	0.895343	1.31485	1.94874	0.107031	0.43113	0.71627	2.18681
189	0.550181	1.3296	0.786728	1.584	1.82511	0.273205	0.632277	0.781324	1.23758
190	0.195451	0.354994	2.02719	0.371235	1.00369	0.303087	3.7339	0.307773	0.70268
199	0.281389	0.306693	3.95846	0.436107	0.951785	0.26138	1.28663	0.180354	1.3372
208	0.436334	1.01503	2.09644	0.688327	1.37716	1.29591	0.853681	0.754051	0.483071
209	0.65321	1.67816	1.14747	0.879209	1.30212	1.2126	0.507093	0.753689	0.866443
213	0.655061	1.43458	1.18445	0.91515	0.894654	1.55092	0.527078	0.742094	1.09601
215	0.88743	1.57921	0.675678	0.760278	1.36102	0.419024	0.404862	0.349366	2.56314
222	0.158785	0.21262	4.79451	0.196992	0.379504	0.143443	2.26567	0.211695	0.636779
226	0.466518	1.83536	1.17394	0.952842	0.91356	1.27823	0.550375	0.513247	1.31593
227	0.460332	1.75858	1.10033	1.39208	0.93132	0.471704	0.574148	0.562149	1.74936
228	0.609347	1.92626	0.91819	1.45507	0.90873	0.251553	0.528691	0.703693	1.69846
230	0.556242	1.66537	1.02054	2.00568	0.751211	0.292662	0.64309	0.602431	1.46278
235	0.737351	1.09897	0.548914	1.77408	1.15189	0.820323	0.775114	0.879466	1.2139
241	0.425869	1.75903	0.836999	1.35076	1.58469	0.288995	0.557113	0.479639	1.71691
254	0.217634	0.290753	0.144514	3.23431	1.60417	2.41924	0.267867	0.458384	0.363125
258	0.833867	1.51797	0.577509	1.18601	1.24161	0.579519	0.352619	0.594171	2.11673
265	1.42147	1.02529	0.821843	0.877095	0.854243	0.983149	0.698825	0.818941	1.49914
266	1.06858	1.34927	0.797677	0.672126	0.636388	1.54275	0.533631	0.694343	1.70523
267	1.22524	1.31033	0.853849	0.98494	0.874959	1.03179	0.828902	0.922394	0.9676
269	1.12965	0.969848	0.6431	1.2653	0.779228	0.852365	0.827932	0.800937	1.73164
270	1.0239	0.543614	0.260939	1.77646	2.02855	0.380929	0.445057	0.970001	1.57055
284	0.707582	0.828688	0.355135	2.0452	2.21422	0.335105	0.482801	0.650513	1.38076
286	0.359272	0.518418	0.438845	2.17156	2.04821	2.10989	0.237952	0.664581	0.451267
289	0.560081	1.16616	1.15805	0.868765	1.98613	0.546075	0.812539	0.694665	1.20754
291	0.469815	0.561966	0.166969	1.73234	2.10088	0.781654	0.342193	1.02923	1.81496
294	0.530897	0.857732	0.227196	2.15093	2.06483	0.413838	0.343218	0.702744	1.70862
296	0.827103	0.437184	0.285067	3.21845	1.10274	2.16059	0.29268	0.270661	0.405529
302	0.678217	1.48503	0.283129	1.73717	1.48375	0.361461	0.555494	0.808812	1.60694
309	0.735003	1.69935	0.21226	1.93165	1.58311	0.151465	0.345848	0.660797	1.68052
311	0.701894	1.61203	0.22672	1.72495	1.4574	0.54339	0.50057	0.828083	1.40496
333	1.6312	0.730388	0.203792	2.44078	1.44909	0.327464	0.57073	1.15303	0.493527
334	0.353932	0.804211	0.876714	1.02934	2.99432	0.298303	0.482635	0.561168	1.59938
342	0.31701	0.8858	1.43209	0.567208	1.70777	0.274671	0.545698	0.383471	2.88629
346	0.869901	1.05541	0.34571	1.53033	1.61411	0.457328	0.670455	0.946859	1.50989
347	0.818234	1.60125	0.305683	2.08412	1.7803	0.145163	0.216581	0.371878	1.67678
351	0.460346	0.959122	0.550875	1.42136	2.58358	0.285382	0.521142	0.662122	1.55607
362	0.876427	1.78289	0.256942	1.54137	1.22703	0.465346	0.554225	0.860151	1.43562
366	1.13607	0.659056	0.897565	1.3045	1.46872	1.38661	0.70898	0.722668	0.715824
369	1.37363	0.901676	0.497942	2.25829	1.43233	0.314285	0.40183	0.77477	1.04525
373	1.04327	1.60289	0.340655	1.18903	0.951693	0.678819	0.878429	1.11351	1.20171
381	0.697625	1.50008	0.265991	1.64424	1.10198	0.764305	0.92875	0.948185	1.14884
384	0.442053	1.18441	1.17694	1.09451	1.5108	0.727131	0.60816	0.664619	1.59138
385	0.956223	1.39783	0.246774	1.34005	0.789165	1.19919	0.879417	0.932365	1.25898
386	1.37464	1.32625	0.515362	1.12592	1.18647	0.55451	0.799233	0.645261	1.47235
387	0.482505	1.03227	0.365228	1.39827	2.16686	0.75366	0.395325	0.823016	1.58287
390	1.01391	1.35959	0.170412	2.45205	1.07008	0.495185	0.494294	0.979378	0.965095
391	0.871016	1.38471	0.430133	1.1278	1.11402	0.987336	0.786813	1.08572	1.21244
393	0.54769	1.37173	0.540191	1.59037	0.906339	0.837833	0.547404	0.85533	1.80312
394	0.950686	1.22748	0.463091	0.978184	0.987682	1.39784	1.01103	1.14806	0.835952
395	0.613989	1.23543	0.452378	0.693003	0.723775	2.17551	1.17825	1.09618	0.831484
397	1.15065	1.60742	0.337884	1.1129	1.39568	0.651021	0.671306	1.09474	0.978397
401	0.870072	1.05356	0.299097	0.963636	0.640288	2.31247	1.16182	0.997337	0.701722
404	2.05269	1.09739	0.727511	1.91028	0.822723	0.499957	0.508906	0.666025	0.714521
405	1.07875	0.856707	0.422332	0.761648	1.54775	0.823717	1.10817	1.2646	1.13632
406	0.939041	0.542546	0.344439	1.13437	1.67729	0.791133	1.45873	1.37397	0.738477
411	1.2264	0.920071	1.3738	1.52753	0.989644	1.32147	0.326949	0.827629	0.486498
416	0.595675	1.65321	0.646748	0.534213	0.592523	2.61012	0.679814	0.449508	1.23819
422	0.716196	2.2955	1.37972	0.997241	0.957112	0.36788	0.586292	0.671361	1.02869
423	1.10553	1.23101	1.44418	0.640984	0.522335	1.70685	0.662124	0.57534	1.11165
426	1.38616	1.54428	0.800043	1.09785	0.848176	0.723511	0.789886	0.891491	0.9186
431	1.64678	0.867179	0.836898	1.03906	0.691908	1.70635	0.714514	0.637266	0.860044
440	1.20228	0.587022	0.935828	0.724333	0.659237	2.95264	0.783194	0.516008	0.63946
447	0.309484	0.779446	0.498124	1.6468	0.82671	2.56762	0.457409	0.871212	1.04319
448	1.05268	0.986713	0.902539	0.798424	0.888451	0.834625	1.38392	0.753305	1.39934
449	1.06552	0.97709	0.490395	1.9046	1.96935	0.196345	0.656778	1.13022	0.6097
450	1.20591	0.880237	0.857952	1.08036	1.51408	0.173087	1.09659	1.38645	0.805349
451	0.670597	1.65463	0.889996	0.58253	0.463458	2.72639	0.35644	0.836775	0.819185
452	1.0657	0.848656	0.521382	1.64238	2.10221	0.194516	0.912553	1.36806	0.344547
453	1.03521	0.710339	1.45924	0.666387	0.638901	1.21338	1.41512	0.733809	1.12762
456	0.607621	0.651344	0.859006	1.06217	1.63196	0.603614	0.79387	1.21662	1.5738
459	0.743745	0.806455	0.797025	0.817796	1.31959	0.560537	1.18052	1.62216	1.15217
471	1.24202	0.792238	0.594087	0.666206	2.06069	0.173002	1.51276	1.06458	0.894424
473	0.861063	1.33538	0.664754	1.16373	1.47622	0.522766	0.949349	1.02473	1.00201
475	0.571697	1.52457	0.739909	0.962168	1.52813	0.769536	0.791418	0.963152	1.14942
476	0.861119	0.949921	0.713555	1.17855	1.64208	0.317487	1.04926	1.15179	1.13624
478	1.11988	1.17278	0.456025	1.54147	1.58772	0.192354	1.00138	1.18812	0.740274
480	2.92703	0.957398	0.744472	0.525263	0.732641	1.13795	0.807501	0.646801	0.520943
483	1.87079	0.805561	0.832997	0.85325	0.866741	1.10694	0.668136	1.03987	0.955711
486	0.560661	0.740846	0.650754	1.64434	1.98444	1.81439	0.448065	0.659534	0.496983
487	0.695118	0.929186	0.576024	1.69232	1.62706	0.673361	1.19025	1.13044	0.486239
488	0.598392	0.999288	0.449142	1.94907	1.38677	0.699297	0.835655	1.20004	0.882354
489	1.927	0.577325	0.97509	1.09042	0.962135	1.02912	0.661496	0.947742	0.829671
490	0.678781	0.98567	0.286574	2.01565	1.27332	1.28189	1.14036	1.06758	0.270164
493	1.27551	0.747531	0.76801	1.68978	1.01004	1.06696	0.926029	0.894653	0.621483
495	1.32996	1.22493	1.5695	1.50952	0.785256	0.675629	0.685282	0.571639	0.648288
497	0.869883	0.576066	0.722975	1.70459	1.04771	1.37615	1.08531	0.716443	0.900875
499	1.21445	1.01716	0.869886	0.950648	1.11312	0.796421	1.3712	1.05642	0.610707
503	1.32814	0.990231	0.284301	1.83323	1.32262	0.808698	1.0033	1.07694	0.352537
504	1.74427	0.940186	0.705992	1.14123	1.40862	0.160368	1.17245	0.820322	0.906558
507	1.29911	1.01887	0.649717	0.648621	0.642313	0.640849	1.99628	1.43257	0.671672
511	1.18872	0.881095	0.862634	1.23896	0.676032	1.12835	1.40851	1.10072	0.514991
513	0.732487	0.596452	0.459079	1.56337	1.34126	1.45231	0.951681	0.925046	0.978317
517	0.669741	1.42978	0.381915	0.954863	1.01972	1.55842	0.917722	1.3308	0.737044
518	1.33902	1.18571	0.341917	0.470226	1.37354	0.537013	1.49377	1.84447	0.41433
520	2.31136	1.20061	0.203677	0.418699	1.56414	0.273124	1.54213	1.19649	0.289778
524	1.35816	0.845313	1.0922	0.837763	0.774647	0.691638	1.7263	1.19674	0.477235
525	0.682484	1.36526	1.09359	1.66315	1.04051	1.08143	0.533547	0.511028	1.02901
526	0.944984	0.580422	0.617341	1.87733	1.41128	1.33353	0.501718	0.720063	1.01334
529	0.842276	1.39406	0.525936	0.785102	1.12887	0.97273	1.42238	1.33079	0.597862
530	1.44392	0.858028	0.690801	1.15557	1.24661	0.459902	1.52072	1.31527	0.309169
533	0.933907	0.921751	0.921092	0.695499	0.884083	1.09636	1.46818	1.15685	0.922276
535	1.14366	1.2804	0.560313	1.58437	1.34461	0.652321	0.647739	0.74177	1.04482
536	0.830147	1.39282	0.328692	1.30634	0.467887	1.39395	0.958808	1.083	1.23836
537	1.03353	1.37754	0.589419	0.802048	0.683049	1.0788	1.21199	1.22084	1.00278
538	0.907502	1.01217	0.978905	0.379983	0.596588	1.8624	1.37487	1.08824	0.799344
541	1.02489	1.40169	0.389326	1.227	0.833919	0.751115	1.12057	1.13732	1.11416
542	0.859491	1.10825	1.0005	0.356524	0.901479	1.15289	1.35988	1.12056	1.14043
543	0.6614	0.77187	1.51746	1.76644	1.35865	1.41773	0.321045	0.647506	0.537898
544	0.920343	1.64446	1.56559	0.351616	0.452492	1.58058	0.537347	0.652048	1.29553
545	1.65092	0.647688	0.965639	0.735498	1.39195	0.171525	1.60024	0.96047	0.876068
547	1.28131	1.06689	0.585293	1.29975	1.24623	0.727896	1.17234	1.05963	0.560652
548	1.29847	1.35746	0.431071	0.602183	1.13818	0.473543	2.06143	1.19755	0.44011
549	0.661923	0.908584	0.785254	1.9919	1.37787	1.68488	0.515038	0.529862	0.544685
551	0.618633	0.825251	1.77847	0.357225	0.273753	2.96814	0.628171	0.667309	0.883052
553	1.03221	1.48363	0.235106	1.47057	0.475772	0.891898	1.03741	0.988386	1.38501
555	1.09497	1.48528	0.290697	1.43366	0.611662	0.849757	1.066	1.01232	1.15566
556	0.673277	0.476594	1.16575	0.84273	1.18622	2.25572	1.30832	0.753417	0.337971
557	0.833608	0.598425	0.594255	1.15398	2.24808	0.206906	1.15723	1.50559	0.701921
559	0.582631	0.665208	1.37457	1.461	2.61175	0.59749	0.520514	0.717333	0.469501
560	0.983845	0.610807	0.81181	0.536447	1.15442	2.55266	1.12984	0.834844	0.385332
568	0.631261	0.615455	1.90894	0.418808	0.230497	3.20138	0.546559	0.612302	0.834798
569	1.10614	0.859277	0.94305	1.77234	1.80348	0.245102	0.561021	0.699826	1.00977
571	0.9007	0.683657	0.710644	1.66501	2.68926	0.158385	0.680058	0.579253	0.933028
572	0.880455	0.853612	2.54324	0.612079	0.396856	1.57188	0.54673	0.628433	0.966714
575	0.823415	0.785744	0.884582	0.691228	0.664504	1.69108	1.66352	1.03373	0.762203
580	0.634014	1.97093	0.395615	1.3037	0.65248	0.929221	0.932645	1.2947	0.8867
586	0.74643	0.434182	0.586775	1.60351	3.36149	0.110669	0.500239	0.897111	0.759591
598	0.65922	0.920079	1.00313	0.394156	0.413883	2.14665	1.55763	1.05751	0.847745
600	0.641897	1.31358	0.617463	1.09176	1.80377	1.28397	0.77513	0.750739	0.721694
602	0.553889	1.03566	2.48252	0.387288	0.526773	1.51683	0.795759	0.730405	0.970882
604	0.672688	1.19068	0.377943	1.30021	0.657104	1.47683	1.18326	1.20487	0.936415
605	0.802608	0.751406	0.518199	0.899477	2.42633	0.980149	1.03758	0.907547	0.676704
606	0.515391	0.448277	0.624797	1.83944	3.56286	0.130164	0.49677	0.800833	0.581468
607	0.721454	1.20572	0.463051	0.919647	1.01292	1.66611	1.04637	1.03497	0.92975
609	0.879456	1.05469	0.4826	1.24029	1.61674	0.378271	1.24749	1.10541	0.995056
613	0.77361	0.746506	1.02542	0.495931	0.222691	2.91387	1.18056	1.03691	0.604502
617	0.48721	0.769662	1.47339	0.391078	0.197189	3.17885	1.02691	0.729568	0.746144
618	0.80854	1.35098	0.640547	1.12956	0.483075	1.19106	1.3288	1.08853	0.978905
621	0.838297	0.722783	0.730682	0.701813	0.197483	2.60805	1.49277	1.00351	0.704611
623	1.17197	0.718443	0.959162	1.21669	1.47577	0.568113	0.336679	0.911121	1.64205
624	0.898988	1.23826	0.587695	0.817142	0.829649	1.43881	0.756831	1.27365	1.15898
625	0.970211	0.897394	0.616863	1.34042	1.48944	0.966539	1.11741	1.10133	0.500396
626	0.484176	0.769793	0.886592	0.801401	0.388277	3.49411	0.625664	0.933314	0.616671
627	1.57155	0.975521	0.279253	1.40893	1.836	0.522147	0.668128	1.25042	0.488045
628	1.0937	0.96286	0.510699	1.50887	0.555989	1.61932	1.2835	0.981274	0.483792
630	1.01791	0.71985	0.913824	1.08518	1.26259	0.701395	1.29194	1.00805	0.999262
634	0.882843	0.995684	0.737304	0.982366	0.712926	1.56629	1.57176	1.26149	0.289336
636	1.14266	2.13381	0.499163	0.94697	0.956307	0.740452	0.602997	0.879379	1.09826
638	1.40802	0.674886	0.233773	1.3469	1.4618	0.410697	0.452767	1.04978	1.96137
639	0.610841	0.572706	1.28704	0.618394	0.376574	3.05612	0.902769	0.835771	0.739792
642	0.836409	1.11549	0.63702	0.777596	0.573828	1.53391	0.902479	1.50962	1.11365
644	1.10667	1.29151	0.173603	1.34142	1.67054	0.693416	0.590272	1.13949	0.99308
645	0.586867	0.704156	2.046	0.626562	0.447027	1.84138	1.00138	0.946066	0.80056
647	0.546851	1.07912	0.812987	1.9902	1.41569	1.70295	0.452254	0.515877	0.484065
648	0.508433	1.15763	1.79893	0.598889	0.538529	1.22718	1.22985	0.966289	0.974271
649	1.33651	0.99802	0.202585	1.41548	1.76672	0.623155	0.811172	1.19783	0.648536
650	1.26565	1.00082	0.782667	1.08013	0.570043	1.17865	1.25342	1.2322	0.636428
656	1.42051	1.0655	0.415955	1.26599	0.943206	0.415069	1.41664	1.44132	0.61581
660	1.25757	1.72519	0.434658	1.14943	1.13517	0.629208	0.397716	0.89214	1.37892
664	1.02871	0.913137	0.896347	0.898524	0.585565	1.19919	1.4541	1.10134	0.923085
666	1.17294	1.02981	0.764508	1.02432	0.455551	1.17768	1.39105	1.23289	0.75126
667	0.539812	0.419698	0.479755	2.32735	1.40745	1.8674	0.492941	0.812759	0.65285
668	1.09801	1.22099	0.232595	1.32069	1.65636	0.717595	0.465112	1.14283	1.14582
671	0.496428	0.535095	1.6543	0.757688	0.392028	2.68438	0.565789	0.953464	0.960826
672	0.499894	0.385582	0.614206	1.5604	1.5768	1.5686	0.473986	0.840372	1.48016
676	1.33212	0.961081	0.610268	1.27432	0.869208	0.195377	1.60593	1.5217	0.629993
681	1.09434	0.807654	0.709119	0.912965	0.843552	0.720453	1.29187	1.41709	1.20296
682	0.587393	0.692089	0.639741	1.34923	1.53181	1.44052	0.851893	0.987579	0.919736
686	0.982245	1.16866	0.747958	1.10898	1.42999	0.563223	1.25452	1.05062	0.693799
687	0.534467	0.805149	0.666079	1.40688	0.48936	1.80323	0.684635	1.20697	1.40323
688	1.12558	0.806349	0.965967	0.901327	0.597575	0.749451	1.49094	1.07822	1.28458
691	1.41386	0.756843	0.364756	1.01067	1.37762	0.417249	1.59774	1.09625	0.965015
692	1.13093	0.811894	0.26523	1.70373	1.45662	0.13124	1.11422	1.71221	0.673936
694	1.69025	1.44721	0.406116	0.994944	0.996125	0.778918	0.526998	1.00713	1.1523
696	0.744746	0.869455	1.13408	0.898855	0.551835	1.6729	1.04474	0.919884	1.1635
697	1.49021	1.2352	0.31331	1.29568	1.44982	0.537983	0.424	1.32111	0.932683
702	1.60771	1.14515	0.256433	1.6075	1.45376	0.0589163	0.747607	0.745855	1.37708
704	1.49057	0.510436	0.597152	1.69783	1.16231	0.502699	0.507525	0.898488	1.63299
705	1.53683	1.06316	0.329602	1.15724	0.759187	0.88785	1.08619	1.13035	1.04959
706	1.91201	1.12075	0.317447	1.26373	1.35394	0.3913	0.712058	1.25554	0.673212
708	1.758	0.427964	0.231677	2.0613	1.34503	0.18761	0.638514	1.16868	1.18123
710	0.718914	0.706193	0.893748	1.60837	0.562552	1.32383	0.658174	1.2861	1.24212
712	0.801126	1.4402	0.286749	1.87103	0.978722	0.437091	0.833016	0.862414	1.48965
713	1.3103	0.77599	0.260318	1.96564	1.59811	0.0623585	1.23265	0.883605	0.911036
714	0.987404	0.847652	1.81106	0.587799	0.338685	1.941	1.21512	0.727547	0.543735
718	0.899592	0.789269	1.64055	1.23337	0.665283	1.34289	1.03151	0.785574	0.611964
719	0.842984	0.906063	0.328708	0.853491	1.08786	1.03804	1.17511	1.52149	1.24626
720	0.892673	0.859583	0.362884	0.91922	1.42195	0.443066	1.35987	1.10889	1.63187
723	0.984404	1.08032	0.4561	0.874139	0.979143	1.12875	1.54172	1.07297	0.882453
725	0.781454	0.738461	0.290009	1.72743	2.38247	0.0816703	0.938056	1.13728	0.923175
728	1.26048	1.35755	0.488919	0.828254	0.680089	1.23253	1.27174	1.09577	0.784663
730	2.08882	1.41785	1.16007	1.17984	0.514346	0.265257	0.77929	1.08967	0.504861
731	0.63242	0.867096	1.32524	0.697759	0.566071	0.839004	1.65596	1.37573	1.04073
734	0.673699	0.757174	2.05414	0.759986	0.683355	1.63728	1.02956	0.630603	0.774209
739	2.09158	1.82898	0.624746	0.487512	0.737843	0.580719	0.854248	1.14333	0.65104
740	0.874289	0.718173	2.36515	0.530451	0.38546	1.68173	1.0207	0.658821	0.765227
746	0.565179	1.4885	0.546375	1.20242	0.978959	0.51022	1.08528	0.8998	1.72327
751	0.46718	0.933896	0.916909	0.676992	0.575313	1.63619	1.64575	1.2105	0.937278
754	0.932981	0.673037	0.130723	0.376359	4.76584	0.0758699	0.379303	1.44403	0.221867
755	0.73964	0.844788	1.28337	0.792998	0.731775	0.831487	1.59748	1.09836	1.08011
757	1.19968	0.734839	1.48791	0.745962	0.514365	1.72929	0.953049	0.837802	0.797099
761	1.09524	1.21105	0.350922	1.14858	1.09622	0.409671	1.07412	1.34081	1.27339
762	1.00916	1.32289	0.607378	0.950788	0.827291	1.00135	1.27876	1.03425	0.968131
764	0.880989	0.861597	0.4089	0.995157	1.61511	0.35433	1.33394	0.984033	1.56594
770	0.969064	0.679725	0.298317	0.939196	1.76297	0.271259	1.32926	1.511	1.2392
771	0.949269	0.701412	0.235091	1.6704	1.7227	0.122136	0.895789	1.71508	0.988126
774	0.83062	2.36215	0.519939	0.631285	0.648676	0.918034	0.908524	1.31103	0.869745
775	0.532829	0.580474	0.628118	2.98411	2.15437	0.432301	0.397784	0.727414	0.562599
786	1.30909	1.21048	0.633817	0.860356	0.80157	0.875884	1.22361	1.53333	0.55186
787	0.63027	1.33171	0.653762	1.50362	1.25264	0.506345	0.577113	0.682017	1.86252
788	1.06791	0.374287	0.541703	0.695429	0.625768	3.44763	0.798916	0.956271	0.492089
789	0.590537	0.639245	0.541828	2.15658	0.990501	1.57354	0.835922	0.865503	0.80634
793	0.900241	1.44293	1.02811	0.723782	0.826447	1.3638	1.01757	0.937318	0.759796
797	0.68326	0.788802	0.995466	1.25268	0.947766	1.46911	0.850609	0.689777	1.32253
799	0.673765	0.884551	0.631751	0.823011	0.866056	0.645901	2.47528	1.37037	0.629321
800	0.445197	0.97633	0.710764	1.12448	0.90638	1.01543	1.42648	1.26112	1.13383
802	0.755816	1.73635	1.13311	0.788688	1.2984	0.540244	0.949213	0.964132	0.834048
803	0.928811	0.917301	0.923056	0.930189	0.623435	0.776812	1.27061	1.32965	1.30013
804	0.682681	1.04362	0.688316	0.440116	1.13323	0.873625	1.23673	1.52221	1.37947
811	1.0794	0.796088	0.510971	0.539261	1.2079	1.12803	1.09792	1.3938	1.24662
817	1.14186	0.694166	0.312931	2.22795	1.59759	0.273085	0.861176	0.917585	0.973664
821	1.18459	0.84774	0.496582	0.623039	1.22336	0.624408	1.80769	1.3038	0.888799
824	1.00638	0.790096	0.484707	0.499216	0.534938	0.72227	2.59017	1.29941	1.07281
825	1.02476	1.39648	0.659739	0.863829	0.848359	1.28083	0.807531	0.953015	1.16546
826	0.978245	0.906068	0.811739	0.472619	0.763431	0.763004	1.96731	1.50421	0.833374
828	0.993282	1.59518	0.415569	1.68772	1.10362	0.473669	1.04335	0.990464	0.697144
830	0.972781	0.58297	0.904394	0.539335	0.622091	0.567296	1.64236	1.45483	1.71394
834	0.915054	1.28746	0.534539	0.943881	0.670487	0.916588	1.41512	1.2206	1.09627
835	0.817939	1.1919	0.750545	0.649144	0.683651	1.32222	1.37172	0.903916	1.30896
838	0.722647	1.1628	0.682562	1.23925	1.16468	0.85418	1.00566	1.15658	1.01164
841	0.736331	0.774801	0.554023	0.545567	0.561443	0.723657	2.11899	1.50701	1.47818
842	0.689412	1.24923	1.1682	0.614669	0.611297	0.87701	1.80138	0.962496	1.02631
844	0.624466	0.946985	0.785725	0.836981	0.414589	0.625785	2.02287	1.15411	1.58849
845	1.12772	0.675998	1.04741	1.30389	1.18168	0.435999	0.784995	0.704688	1.73762
851	0.927965	1.25953	0.433711	0.922708	0.986143	1.10937	1.36107	1.08532	0.914189
852	0.743261	1.00016	1.46139	0.688906	0.847239	1.88741	0.71772	0.887313	0.766612
853	0.85602	1.1369	0.800846	1.055	1.64994	0.449231	1.27296	1.36537	0.413732
854	0.968616	1.48107	1.34301	1.36217	0.655669	0.911052	0.569101	0.900027	0.809286
863	0.105115	0.112409	0.0976341	0.0529418	0.0776666	0.0852509	8.26626	0.0812979	0.121423
864	1.2752	1.09214	0.650091	0.381397	0.943381	0.779031	1.43773	1.79795	0.643079
865	0.544433	0.54775	1.24406	0.538764	0.672539	0.527264	1.54805	1.73541	1.64173
866	0.687322	1.05176	1.07344	0.536968	0.661387	1.81909	1.38103	1.00319	0.785819
868	0.641298	0.850965	1.17711	0.902662	0.657169	1.79073	1.16399	1.01053	0.805546
870	1.38319	0.6476	0.930219	1.02311	1.1661	0.583067	0.895902	1.59666	0.774164
874	0.649486	1.3886	0.687635	0.622378	1.00727	1.63786	1.22016	0.872892	0.913714
876	0.680832	1.45753	0.690927	0.524766	1.3237	0.798251	1.12035	1.91825	0.485392
878	0.773369	0.666433	0.719901	1.18609	1.37026	1.27818	0.905759	1.09809	1.00192
880	0.890791	0.816669	0.588995	0.599467	1.55363	0.577261	1.22873	1.71494	1.02951
882	1.01667	1.24602	1.33397	1.03808	0.950123	0.526838	0.871758	0.813512	1.20303
883	1.22097	1.41063	0.633397	0.804529	0.666684	0.908605	1.4147	1.20055	0.739936
887	1.43011	1.14479	0.856525	0.733293	0.756955	0.236788	1.71653	0.708646	1.41637
890	1.07227	1.11356	0.615052	0.647589	1.36017	0.835441	1.28706	1.41566	0.653191
891	0.552417	1.00164	0.716771	1.4385	1.62718	0.842082	0.780108	0.692686	1.34861
893	0.43518	1.11913	0.651424	0.988047	1.1258	1.42726	1.04426	0.933732	1.27517
894	0.795144	0.609492	1.87334	0.819538	0.819656	0.635342	0.478028	1.17256	1.7969
898	0.750112	1.28289	0.985007	1.04167	1.15165	0.887434	0.892515	0.831649	1.17706
899	0.637073	0.911023	1.6685	0.934291	1.19031	1.05753	0.613177	0.746029	1.24207
905	0.700285	0.364431	1.23563	0.401191	0.194063	2.4798	1.33815	1.86607	0.420384
906	0.846759	0.519592	0.724996	0.599569	0.655576	2.46597	1.5569	1.01646	0.614176
908	0.865978	1.53542	0.871864	0.963748	1.13182	0.849665	0.91555	0.900928	0.965033
916	0.975613	0.994464	0.808593	0.740906	0.888753	0.925092	1.3238	0.908046	1.43473
919	0.869713	1.2681	0.640782	0.702023	1.03201	0.712756	1.40289	1.64865	0.723073
924	0.877615	1.06694	0.860767	0.646454	0.661209	2.06023	1.37931	1.06694	0.380541
925	0.699737	0.695048	0.847178	0.448862	0.620544	1.70374	2.09605	1.10845	0.780397
926	1.23118	0.447027	0.827244	0.264652	2.59163	0.357801	1.23095	1.45791	0.591604
930	1.22282	0.491105	0.989304	0.437184	1.91827	0.210431	1.66962	1.57175	0.489515
931	0.898918	1.16617	0.829256	1.25365	1.3418	0.586846	0.92008	0.915387	1.08789
932	0.543438	1.25436	1.25326	0.49377	0.744697	1.45631	0.994078	1.07253	1.18757
936	0.491236	0.701786	1.25272	0.494927	0.470454	1.89648	0.736498	0.849801	2.1061
937	0.787795	0.110204	1.90869	0.798127	0.297375	0.927442	2.35244	1.61279	0.205139
938	0.759634	0.928572	1.06613	0.962602	0.928346	0.626104	0.939216	0.983231	1.80616
939	0.753161	1.16502	0.766115	0.83262	1.22006	0.694824	1.6502	1.07004	0.847952
941	0.739529	0.729504	0.830232	0.375627	0.984717	0.508912	2.26182	2.10601	0.463652
942	0.813551	1.15654	1.1279	0.728957	0.902669	1.1326	1.01577	1.1688	0.953216
943	0.728668	0.726649	0.697354	1.27447	1.35705	0.60696	1.51044	1.21195	0.886463
945	0.70837	1.13089	0.53937	1.31262	1.22303	0.771181	0.591597	0.883271	1.83967
946	0.786741	1.21468	0.891753	1.09255	0.550541	0.763619	1.45999	1.22507	1.01506
947	0.589211	1.18061	0.951945	0.522972	0.822694	1.27566	1.18193	1.32038	1.15458
948	0.720734	1.35378	0.859253	0.864022	0.835261	1.33185	0.890496	1.13545	1.00916
949	0.371861	1.35276	0.962456	0.458163	0.495004	2.62857	0.741827	0.88644	1.10292
951	0.792135	0.801485	1.74827	0.477837	0.752401	1.58616	0.755606	0.941294	1.14481
966	0.84356	0.811763	1.27351	0.599459	0.743692	1.45081	1.48278	0.785577	1.00885
967	0.65344	0.767905	1.67045	0.455178	0.684351	2.66198	0.665651	0.445984	0.995062
968	0.579591	1.324	1.03972	1.07714	0.426351	1.53616	1.38868	0.92211	0.706242
969	0.538539	1.30322	0.764212	2.29051	0.769368	0.784088	0.751063	0.792027	1.00697
970	0.713083	0.779408	0.734076	0.838818	0.908692	2.19082	0.787151	1.34202	0.705926
971	0.713874	0.687189	0.895025	0.292674	0.718652	0.673584	2.16678	2.61325	0.238973
972	1.07665	0.623407	1.66644	0.866423	0.956915	0.463639	1.05533	1.00722	1.28399
976	0.485087	0.536666	1.69425	0.504872	0.753744	3.18826	0.601786	0.619463	0.615875
977	0.856408	0.994805	0.840935	0.910812	1.04483	0.504356	1.04248	0.965451	1.83992
980	0.614191	1.16453	0.756199	0.613959	0.823336	1.76805	1.75122	0.70464	0.803868
981	0.720108	1.05869	0.50404	0.404282	0.808386	0.826232	2.2448	0.932168	1.50129
982	0.609642	0.50203	0.769626	0.833327	0.639354	1.09048	1.61499	1.42204	1.51851
984	1.05453	1.5013	0.558906	0.73299	1.74679	0.495923	0.706796	1.25649	0.946274
985	0.843836	0.520802	0.682319	0.818368	0.731017	0.643665	1.62203	1.5513	1.58666
987	0.830074	1.19748	0.472391	1.11644	0.601216	1.12553	1.33068	1.25529	1.0709
993	1.01651	0.797287	0.835698	1.06147	0.957042	0.621359	1.88657	1.32069	0.503373
995	0.83291	0.790512	1.95904	0.544726	0.554739	0.834271	1.05573	1.22352	1.20455
997	0.676462	0.866685	1.30324	1.09008	0.898807	0.859934	1.04666	0.87868	1.37945
998	0.838947	0.92318	1.40719	0.97587	0.907723	1.42464	0.853204	1.04255	0.626703
999	0.869696	0.885437	0.594118	1.15289	0.792846	0.951882	1.46485	1.33371	0.954577
1004	0.925038	0.683578	0.370388	0.600697	1.36256	0.639607	2.1441	1.27461	0.999429
1005	0.609009	1.58351	0.610774	0.833019	1.18391	0.747758	1.15523	1.54374	0.733048
1008	0.64611	1.42633	1.30228	0.710084	0.750373	0.38825	1.24983	1.56787	0.958875
1009	0.610902	1.17006	0.909658	0.719106	1.12953	1.11564	1.58616	0.92266	0.83628
1010	0.632455	0.976897	1.16982	0.512384	0.750044	1.37572	1.66226	1.1669	0.753513
1011	0.710116	0.990928	0.607957	0.728163	0.907834	0.990088	1.20934	1.02674	1.82883
1013	0.811734	0.805736	0.731338	0.631296	1.10227	1.1313	1.49403	1.26569	1.0266
1014	0.65467	0.966238	0.772902	1.00213	0.432973	1.58526	1.56245	1.3577	0.66568
1016	0.457921	0.6163	0.799068	0.60933	0.915449	2.76322	1.0446	1.11626	0.677863
1017	0.852794	0.780065	0.28361	1.86163	1.4023	0.352933	1.01467	1.87442	0.577566
1018	1.10081	0.525281	1.28141	0.995849	1.28528	0.394151	1.58274	1.16604	0.668439
1019	0.714214	1.00109	0.938848	1.31016	0.991075	0.906404	1.16953	1.37118	0.597501
1020	0.80428	0.63883	1.23742	1.06197	0.398564	1.91635	1.41709	0.863119	0.662374
1021	0.746868	0.753599	1.08273	0.83657	1.10445	0.517759	1.31743	1.85335	0.787239
1022	0.903537	0.666786	0.737481	0.599659	0.838108	0.50887	1.49969	1.66401	1.58185
1023	1.02719	0.739374	0.558032	0.435842	1.52183	0.783977	1.93778	1.03087	0.965107
1026	0.596152	1.27871	0.550097	1.4726	0.738511	0.898815	1.45695	1.21227	0.7959
1028	0.920547	0.522088	0.612145	0.628216	0.624297	2.00573	1.37781	1.81727	0.491894
1029	0.529205	0.69418	0.611692	2.09855	1.04517	1.57186	0.56341	1.06948	0.816445
1030	2.00766	0.519667	0.608885	0.959861	1.31734	0.696414	0.977737	1.41523	0.497209
1034	1.11964	0.626229	0.84165	0.606733	0.726363	0.737069	0.973443	1.4781	1.89077
1043	0.817447	1.28024	0.792528	0.958772	0.930768	0.545531	1.18665	1.6795	0.80856
1045	2.23248	0.614268	0.550568	0.645798	1.06956	0.691092	1.37424	1.18096	0.641035
1051	0.352456	1.33559	1.18716	0.899477	1.61584	0.571672	0.847861	0.654842	1.5351
1054	0.272875	1.73111	0.968079	0.988415	1.45811	0.536015	0.716985	0.4148	1.91362
1055	0.378923	2.11868	0.397677	1.08041	1.01354	0.7155	0.690958	0.699525	1.90479
1056	1.02393	1.47021	0.153641	1.10787	0.855857	0.692402	0.941902	1.25666	1.49752
1058	0.785544	0.813915	1.32903	1.08783	0.555025	0.436635	2.08435	0.848198	1.05947
1059	0.803345	1.29587	1.04961	1.01514	1.60959	1.31236	0.474293	0.801764	0.638028
1063	0.800516	0.668258	0.927594	0.697739	0.588223	1.19927	0.99523	0.842733	2.28044
1066	1.21789	1.30138	0.932738	0.439103	1.04096	0.779897	1.28432	1.06569	0.93801
1067	0.820559	0.52154	1.13089	0.682665	0.742365	0.929473	1.08093	0.924931	2.16665
1073	0.634544	1.00484	1.37321	0.902789	0.433597	2.50745	0.459818	1.20579	0.477958
1074	0.775506	1.06166	0.408125	1.46815	1.39648	1.10721	0.793051	1.35811	0.631707
1080	0.896032	0.994022	0.488136	2.00519	1.31707	0.58453	0.836942	1.11736	0.760717
1083	1.00944	0.874222	0.628881	2.0368	1.30553	0.707199	0.783936	0.680927	0.973066
1089	0.694211	0.787657	0.615624	1.88796	1.3577	0.704755	0.953803	0.738204	1.26009
1093	1.5765	0.163533	1.29675	0.850365	0.261022	1.32973	1.20505	2.1529	0.164154
1099	0.691276	0.854488	1.50884	0.420135	0.315799	0.346066	3.03144	1.31605	0.515904
1101	0.567551	0.64835	1.62025	0.355172	0.666512	0.814448	2.40455	1.35554	0.567631
1104	0.999709	0.774538	1.06785	0.762161	0.906978	1.40516	1.21564	1.162	0.705966
1105	1.19981	1.11591	1.03201	0.345023	0.365957	0.35549	1.69304	1.36417	1.5286
1110	1.16548	1.41035	0.702641	0.636504	1.33246	0.775514	0.953959	1.12137	0.901716
1113	0.841424	0.713976	0.948154	0.758576	1.10446	1.28107	1.2812	1.24893	0.822212
1116	0.590458	0.776989	0.683129	0.982196	0.997763	0.885653	0.802924	1.66466	1.61623
1117	0.852121	0.976483	0.732986	0.471359	0.772388	1.26241	2.01303	1.19457	0.724657
1118	1.25561	0.859338	0.909571	0.773269	2.01357	0.595908	0.845767	0.881803	0.865164
1122	1.43074	1.25606	0.506381	1.34672	0.612702	1.7528	0.94665	0.840962	0.306989
1126	1.06324	0.911467	0.639529	1.28839	1.18093	1.20821	0.669651	1.07662	0.961961
1127	1.34591	0.890685	0.98056	0.348502	0.449644	0.837261	2.1384	1.12772	0.881323
1129	0.783057	0.62653	0.985957	0.689481	0.797331	1.27603	1.52525	1.72826	0.588108
1132	1.01017	0.874117	0.818975	0.849884	0.701784	1.11627	1.3964	0.921946	1.31045
1142	0.830989	1.04881	1.15706	1.00545	0.97252	0.711977	1.12063	1.25728	0.895272
1143	0.652269	0.910834	1.15089	0.91677	1.27521	0.599027	1.01753	1.29794	1.17953
1146	1.02519	0.250429	1.56219	0.60654	0.268309	1.61021	1.29288	2.10442	0.279826
1159	0.721633	1.13272	0.801838	1.04123	1.83526	0.379066	0.739663	1.18788	1.16071
1163	0.937627	0.921785	0.265944	1.65785	1.6155	0.088068	1.09647	1.6411	0.775653
1165	0.766152	1.35034	0.400512	0.969822	1.44006	0.18551	1.25254	1.47238	1.16269
1171	1.08098	1.82254	0.759222	0.549982	0.826009	0.619552	1.23435	1.01138	1.09598
1182	2.87361	1.23858	0.279249	0.767176	0.90907	0.793389	0.290309	0.816787	1.03184
1191	0.677363	0.794027	0.735695	1.19377	1.43664	1.31521	0.883286	1.01491	0.949099
1196	1.60681	0.819613	0.673701	1.02618	1.21485	0.619773	1.04894	0.643477	1.34666
1214	0.706831	1.41013	0.553775	0.857103	1.51623	0.233787	1.10408	1.23897	1.3791
1215	0.862267	1.20868	0.283318	1.42302	1.53508	0.096689	1.06198	1.6137	0.915269
1218	0.584544	0.580008	0.195634	0.823424	1.18094	0.983277	1.76523	2.03703	0.849917
1220	2.39675	1.57656	0.469023	0.503567	0.629965	0.730762	1.02077	0.912095	0.760506
1221	0.938862	0.60557	1.61071	1.11667	0.614272	1.25676	0.950181	0.924178	0.982785
1222	1.82271	0.752382	0.742516	0.708425	0.68112	2.06275	0.540702	1.06221	0.627184
1224	0.912931	1.03072	0.783517	1.07203	0.965939	1.2991	1.23524	1.07841	0.622113
1227	0.958032	0.698017	0.793684	0.6957	0.929026	0.968791	2.10827	1.04384	0.804637
1231	1.10014	1.01674	0.966884	0.488906	0.818485	1.21668	1.53586	1.13155	0.724746
1233	1.19223	0.913825	0.455785	0.997741	0.880547	1.41685	1.16235	1.0861	0.894562
1235	2.16137	1.17494	0.445984	0.685187	1.188	0.831387	0.67765	1.5277	0.307775
1240	1.75367	1.05397	0.979799	0.82563	0.821434	0.771247	1.1562	1.0483	0.58976
1241	1.09291	0.8261	1.01951	0.643562	0.715831	1.28704	1.97428	0.823597	0.617171
1242	1.31945	0.74196	0.937061	0.714565	0.96972	0.904283	1.5194	1.3846	0.508958
1243	0.986214	1.08371	0.830941	1.23171	0.949589	0.772248	1.01031	1.2939	0.841369
1246	0.741677	0.650242	1.57773	0.419717	0.597475	3.08572	0.800564	0.760867	0.366004
1248	1.15918	0.937347	1.30602	0.679566	1.09142	1.09458	1.14531	1.09794	0.488636
1249	1.1632	0.971462	0.3885	1.31074	1.2153	0.501975	1.27392	1.29173	0.883165
1250	1.26601	1.1936	1.46338	0.912477	0.91122	1.07706	0.663552	0.78914	0.72357
1253	1.31482	0.845761	0.945505	0.459926	0.6623	0.917923	1.43856	1.02475	1.39046
1254	1.18638	0.740754	1.20844	0.846037	0.810875	1.27133	1.41534	0.786869	0.733986
1265	0.707109	0.905274	0.613784	0.570432	1.64487	0.665994	1.86058	1.5071	0.524862
1267	0.754724	0.979566	0.376686	0.484154	1.54469	0.314994	2.19112	1.98956	0.364504
1278	1.04782	0.838661	1.4282	0.763397	0.683953	0.971767	1.09694	1.401	0.768261
1279	0.428592	0.647571	1.15157	2.53357	0.51498	1.65357	1.00086	0.763861	0.305421
1281	0.626657	0.705265	0.965879	1.19362	0.618271	1.39121	1.00959	0.843067	1.64645
1284	0.630914	0.757356	0.694135	1.18194	0.568669	0.875303	1.58592	1.27521	1.43056
1287	0.38077	0.510366	0.647185	4.57385	0.807318	0.904995	0.524733	0.363027	0.287755
1292	0.418226	0.478113	0.588119	5.45149	0.287421	0.884348	0.312565	0.223929	0.355792
1302	1.7015	0.681181	1.33051	0.821939	0.89747	0.636733	1.26239	0.710871	0.957398
1304	0.828728	1.22369	0.81788	0.637467	1.30032	0.810628	1.7548	0.786161	0.840325
1327	0.562235	0.431775	0.629931	4.20313	0.525535	0.764179	0.479593	0.447227	0.956396
1333	0.297521	0.428447	0.728323	3.45063	0.338357	1.29619	1.28833	0.495745	0.676465
1342	0.579349	0.493679	0.805616	3.38147	0.410115	1.64807	0.640548	0.657614	0.383532
1343	1.04195	0.739618	0.970604	0.832183	0.926294	0.810722	1.2045	1.44651	1.02762
1352	1.18923	0.887283	0.859998	0.837411	0.507817	0.572444	2.23173	1.30621	0.607879
1353	1.11858	0.619416	1.82942	0.529368	0.804546	0.810355	1.00167	1.46111	0.825541
1356	0.518662	0.782479	0.547767	3.4725	0.405093	0.888586	0.909403	0.590998	0.884508
1362	0.489651	0.251364	0.584234	4.29992	0.422783	1.12719	0.259258	0.351849	1.21375
1367	0.678725	0.355057	0.58314	4.867	0.476936	0.542779	0.604918	0.286711	0.604729
1370	1.13562	0.765982	0.874242	0.754407	1.39093	0.368035	1.44787	1.31793	0.944991
1371	0.53916	1.13759	1.297	0.36088	0.881702	1.68141	1.00772	1.06827	1.02627
1382	0.528186	0.425656	1.84443	0.464884	0.393501	2.77656	1.17727	0.86204	0.527473
1384	1.30782	0.769518	0.654841	1.02368	0.853748	1.47567	1.22474	1.11084	0.579142
1387	1.04528	0.651466	1.63258	0.801304	0.561236	1.1944	1.43355	1.17123	0.508959
1390	1.03197	0.789779	1.46357	0.772007	0.828357	1.58363	0.855098	0.757262	0.918325
1400	1.39639	0.769927	0.78559	0.631982	1.19442	1.87093	0.612354	0.766486	0.971919
1402	1.60969	0.590424	0.650999	0.437826	0.514532	2.65479	1.05232	0.993524	0.495885
1404	0.969122	0.991679	0.567892	1.0591	0.49532	0.61554	1.98034	1.55866	0.762351
1405	0.819708	1.17424	1.64148	0.764541	0.713436	0.427995	1.14749	0.935723	1.37538
1407	0.940862	0.706713	0.897648	1.1035	0.756713	1.22543	0.951223	0.610409	1.8075
1414	1.0191	0.838787	0.849271	1.1921	0.750635	0.886273	1.27433	1.34913	0.840376
1418	1.29557	0.662607	0.781285	0.788829	0.782987	1.31203	0.967475	1.43448	0.974731
1430	1.2095	0.905352	0.615502	1.12098	0.616263	1.21697	1.23396	1.35874	0.722726
1435	1.19192	0.681123	1.40557	1.01894	0.818296	1.07381	0.80245	1.29189	0.716
1436	1.10332	1.14655	1.18979	0.702581	0.522982	0.612782	1.45473	1.0266	1.24067
1445	0.781106	0.844892	0.784895	0.433611	0.439691	0.993793	2.02266	1.58726	1.11209
1448	0.804468	0.74492	1.72518	0.557275	0.656152	1.62137	1.28768	0.711825	0.891131
1452	0.617321	0.714441	1.37554	0.43204	1.07799	0.613863	1.43371	2.18935	0.545747
1454	0.835348	0.622611	0.928954	0.304019	0.694172	1.07519	1.8961	1.51501	1.12859
1457	0.923013	0.700487	1.27842	0.503166	1.83344	1.33961	0.712109	1.15492	0.554835
1464	0.65353	0.681626	1.55726	0.475114	0.52726	2.04173	1.11987	1.43714	0.506471
1471	0.733559	1.20644	0.915576	0.872995	0.649938	1.13538	1.02428	1.57046	0.89137
1476	0.865883	0.696916	0.757513	0.801622	0.865481	1.60953	0.614702	0.463356	2.325
1478	0.578673	0.621539	1.57709	0.54313	0.34713	2.73364	1.00005	1.27762	0.321132
1480	0.97371	0.72175	1.20002	0.820587	0.479347	2.10313	1.0408	1.01382	0.646835
1484	1.08665	0.842414	1.7307	0.658813	0.619268	1.7992	1.09437	0.590745	0.577847
1499	0.618832	0.575389	1.84595	0.339839	0.845148	0.629324	1.86024	1.94872	0.336559
1504	1.26225	0.608841	1.00253	0.986873	0.863224	1.06719	1.20309	1.14072	0.865273
1519	1.02432	1.01104	1.07758	1.83995	0.785594	1.05157	0.755875	0.780333	0.673744
1520	1.42394	0.969355	1.14987	0.637018	1.02798	0.501792	1.14496	1.47198	0.673106
1536	0.622258	1.504	1.08709	0.618898	0.624083	2.10499	0.401659	0.845582	1.19144
1539	1.06113	0.713481	1.44364	0.795144	0.666391	1.65982	0.959967	0.784284	0.916141
1544	0.539488	0.920375	1.48247	0.413025	0.512049	0.594913	2.47203	1.19076	0.87488
1548	0.974854	0.810259	0.892556	0.944207	0.617541	0.566582	1.34711	1.44889	1.398
1562	0.531486	0.745952	0.638719	0.336799	0.530931	0.433865	1.57865	2.27619	1.92742
1564	1.32941	0.756367	0.824678	0.286176	0.967542	0.365687	1.58999	2.2605	0.619646
1581	0.433391	1.03787	0.770773	0.804971	0.78933	0.879633	2.19981	1.07121	1.01302
1587	0.622999	1.03004	0.857386	1.31637	0.922168	0.982133	1.3528	1.28032	0.635781
1609	0.833021	0.556434	0.830358	0.11074	0.341256	0.399358	3.59502	1.92935	0.404457
1648	0.836804	0.779003	1.37035	1.50276	0.690694	0.491102	1.82427	1.06754	0.437481
1649	0.920429	0.459746	1.0416	0.0995491	0.569558	0.604407	2.7694	2.15576	0.379551
1661	0.84758	0.527141	1.40824	0.101182	0.947648	0.592716	0.920891	3.39978	0.254827
1665	1.26112	0.853383	1.24338	0.285923	1.32703	0.677838	1.34474	1.81317	0.193416
1666	0.578118	0.760595	2.00546	0.684257	0.720179	0.785447	1.77057	1.38704	0.30833
1669	0.840886	0.818415	3.74823	0.405854	0.61857	0.49522	0.785588	0.531691	0.755549
1676	0.698517	0.546412	0.667952	0.188459	0.909952	0.608538	1.57123	3.41963	0.389313
1678	0.532493	0.745119	0.616432	1.15502	1.48271	0.918523	1.78226	0.94774	0.819696
1680	1.35599	0.862176	0.872383	1.0144	0.599674	0.671185	1.60436	1.64072	0.379105
1725	1.57714	1.08659	1.83261	0.0426791	1.68932	0.726873	0.482874	1.4693	0.0926174
1727	0.93219	0.822123	1.45608	0.197077	1.14548	1.2677	0.513265	2.33222	0.333861
1740	0.693986	1.33006	1.63587	0.80256	0.493059	1.65211	0.536679	0.650476	1.20521
1744	1.17967	1.4756	1.35294	0.532601	0.648784	0.892453	1.44286	0.389086	1.08601
1751	0.459973	0.807814	0.817471	0.89847	0.521337	1.1463	0.636519	0.484686	3.22743
1763	0.639783	0.898762	2.12948	1.32787	0.786469	0.697346	0.931639	0.837968	0.750684
1768	0.688866	0.815711	1.27458	0.616103	0.592439	1.72093	1.00895	1.26716	1.01526
1771	0.667425	0.735698	2.15151	0.758794	0.547722	1.74889	0.826096	0.54586	1.01801
1773	0.764005	0.940597	0.788269	0.796693	1.91034	0.542201	0.652243	1.83805	0.767604
1789	0.482327	1.32416	1.55336	0.502083	0.472927	2.18055	0.62905	1.04816	0.80739
1799	0.511026	0.436005	0.473515	0.516962	0.428936	0.472949	2.23636	1.87071	2.05354
1803	0.776445	0.987872	1.70186	1.87136	0.577307	0.682682	0.639968	0.998412	0.764099
1804	0.797195	0.964802	1.94514	0.728148	0.446219	2.53601	0.423539	0.483177	0.675765
1807	1.49744	0.689114	1.10735	0.677171	0.88865	0.633045	0.837941	1.97489	0.694393
1816	0.459793	0.527606	2.36409	1.09248	0.485139	0.286201	0.771784	2.10126	0.91165
1819	0.743	1.02446	1.58516	1.62082	0.53992	0.873462	0.829378	1.19503	0.588759
1823	0.748629	0.78005	0.827988	0.542473	0.700386	2.07185	0.958525	1.74405	0.62605
1828	0.768838	0.58536	1.71444	0.594474	0.486173	1.29218	1.68485	0.64099	1.2327
1829	0.567765	0.471758	2.07638	0.677607	0.265397	1.00035	2.23895	1.44719	0.254599
1833	0.90476	1.1359	0.696939	0.360924	0.46618	2.11085	1.25291	1.27431	0.79722
1837	0.740911	1.14423	1.11116	1.30115	0.663937	0.935118	0.827644	0.688	1.58786
1838	1.35621	0.558295	0.957252	0.828403	0.619371	0.672031	1.33615	1.33976	1.33253
1840	0.614967	0.721381	2.16337	0.739256	0.779369	1.64222	0.572153	0.712366	1.05492
1855	0.578712	0.976497	3.26978	0.394505	0.50057	1.66497	0.582958	0.727551	0.304452
1866	1.08063	1.01073	1.41005	0.731182	0.415423	1.19792	1.11636	0.799361	1.23834
1879	0.726022	0.972145	0.997534	1.23295	0.870577	2.13682	0.609903	0.709344	0.74471
1882	0.866737	1.17245	1.52951	0.530135	0.542991	1.25573	1.24089	0.739643	1.12193
1888	0.640215	0.911956	1.58036	0.397147	0.553127	2.57141	0.767141	0.846045	0.732602
1904	0.820792	0.795777	1.04468	0.82501	0.744551	1.80199	0.92677	0.949498	1.09093
1912	0.959756	0.735439	1.37065	0.776716	0.570922	2.42574	0.406426	1.18	0.574349
1913	0.759353	1.19168	1.19177	0.840867	0.594475	1.70945	1.05013	0.629162	1.03312
1922	0.694768	1.09493	1.08036	1.24589	0.799049	0.854854	0.822272	0.584056	1.82383
1930	0.298539	0.718167	5.4397	0.404687	0.380043	0.376356	0.482711	0.357313	0.542481
1935	0.580902	1.28705	0.935345	0.632706	0.814133	1.50821	0.716446	0.994284	1.53092
1938	0.971397	0.454111	0.693532	1.02087	0.592148	2.56538	0.675547	0.749332	1.27768
1940	0.790392	0.785484	0.787938	1.38339	1.14632	1.26485	0.947209	0.946745	0.947674
1943	1.05843	0.654612	0.798999	1.61164	1.2427	0.644156	1.65004	0.923156	0.416266
1964	0.778795	0.777542	1.88086	0.409275	0.473669	0.969004	1.22109	0.825393	1.66437
1966	0.820777	0.851925	0.569279	1.57291	1.41704	1.09032	0.948049	0.94999	0.77971
1967	0.723532	0.670778	0.965312	0.870721	0.821393	1.34822	1.03369	1.215	1.35136
1968	0.636678	0.639143	0.448459	0.770918	0.918986	0.735717	1.52329	2.28229	1.04452
1970	0.809352	1.07583	0.659189	0.617196	1.34219	0.900408	1.19326	1.63363	0.768951
1973	0.846405	1.01917	1.20183	0.586028	0.816145	0.888081	1.21411	1.10389	1.32434
1974	0.660526	0.731068	0.675782	0.673217	1.14428	0.763636	1.03197	1.90712	1.4124
1977	0.795468	0.965365	1.27497	0.844065	0.888833	2.24267	0.5282	0.620195	0.840228
1992	0.91057	0.671266	0.89429	0.833263	0.771854	0.997952	1.28041	1.21629	1.4241
1997	0.806653	1.3894	1.55279	0.71144	0.86512	0.638123	0.798205	1.48327	0.754999
2005	0.492481	0.906224	0.699352	1.06223	1.09289	1.07756	1.11825	1.32792	1.22308
2008	0.849628	0.46758	0.789387	2.2727	1.71333	1.00259	0.545857	0.844382	0.51455
2010	0.673034	2.78876	1.13578	0.601958	0.644889	0.632141	0.626431	0.8133	1.0837
2011	0.729496	1.91936	1.08597	1.0569	0.694802	1.02123	0.520462	0.634361	1.33741
2013	1.00075	1.40807	0.974446	0.971081	0.645265	1.26479	0.740976	1.03454	0.96008
2023	0.598434	0.93259	0.549752	1.12783	1.39998	1.54592	0.92506	1.12149	0.798948
2025	0.917729	0.489374	0.896578	1.23655	1.25349	1.20657	1.11957	1.20315	0.676999
2026	0.747705	2.06546	1.57312	0.365703	0.671523	1.4725	0.765844	0.713533	0.624606
2034	0.360362	0.342767	0.325173	0.896747	1.20946	1.0531	2.02239	1.18587	1.60413
2035	0.844989	1.35852	1.00472	0.904954	0.798444	0.587922	1.43501	1.08988	0.975562
2037	0.874352	0.587539	1.08461	0.564332	0.761854	1.46228	1.36011	1.08261	1.22231
2040	0.982042	0.695097	0.791466	0.753465	1.01199	0.464318	1.56019	2.00514	0.7363
2056	1.16568	0.890269	2.31032	0.632503	0.394897	1.10718	1.05837	0.63716	0.803623
2057	1.36648	0.923687	0.922942	0.235303	0.280632	1.15681	2.33613	0.927921	0.850103
2061	0.942766	0.887936	0.253226	2.79285	1.33792	0.510172	0.735254	1.01448	0.525396
2064	0.658657	0.556783	0.807734	0.404045	0.729518	1.06125	1.31962	1.10461	2.35778
2072	0.633118	0.459249	0.568156	0.503031	1.93719	3.51146	0.590565	0.385143	0.412086
2074	1.05204	1.02392	0.898823	1.06252	0.854108	1.00159	1.04099	0.95558	1.11043
2076	0.930363	0.932079	0.582662	1.07049	1.31391	0.586842	1.46569	0.98825	1.12971
2077	0.981096	0.825277	1.0756	1.25676	1.17658	1.06221	0.628649	0.679526	1.31429
2084	0.421212	0.43227	0.841273	4.22582	0.404249	0.933233	0.592385	0.516609	0.632945
2086	1.14493	0.774437	0.890658	1.04146	0.746601	1.28513	1.05209	0.829327	1.23536
2089	0.509731	0.20474	4.85422	0.200493	0.178792	0.759494	0.696089	0.734255	0.862191
2091	3.05156	2.36747	0.267264	0.61883	0.771824	0.34296	0.359208	0.858208	0.362681
2092	0.633716	0.740296	1.4983	0.550958	0.556443	1.21301	1.46381	1.73997	0.603498
2095	1.09395	0.689342	1.21096	0.484988	0.694585	1.21314	1.16139	0.905509	1.54614
2096	0.880329	1.39332	1.59185	0.541339	0.677565	1.25098	0.665386	0.871019	1.12821
2097	1.10157	1.06574	0.991275	0.970805	0.652415	1.01161	1.06361	1.12756	1.01542
2098	0.883253	0.666523	3.21582	0.603463	0.127394	0.647644	1.35285	1.37227	0.130785
2100	0.748762	0.676918	1.25932	0.780633	0.619801	2.04293	1.09247	1.17818	0.601001
2101	0.811211	1.11102	1.23621	0.959643	0.617165	1.81694	0.569879	1.00711	0.870823
2104	0.806244	1.1985	0.473521	0.90758	1.31136	0.310266	1.23226	1.47349	1.28679
2107	0.966312	0.932666	0.679489	2.22332	0.859518	0.897196	0.969298	0.789893	0.682303
2109	1.06146	0.946595	0.808888	1.19499	1.24231	0.749386	1.37184	1.00143	0.623104
2111	0.507932	0.587457	0.846524	0.874969	0.795612	3.11891	0.892062	0.967133	0.409396
2115	1.07285	1.10899	1.79427	0.67245	0.702255	0.207648	0.916103	1.19007	1.33537
2117	0.96901	1.06871	0.899129	1.61453	0.943705	1.24542	0.8765	0.738511	0.64449
2119	0.724679	0.947209	1.55161	0.701638	0.535598	1.18998	0.917323	1.55855	0.873413
2120	0.980964	0.993484	1.44404	0.781069	1.0381	0.584844	0.993302	1.12356	1.06063
2124	0.791696	0.872021	0.695976	1.57467	1.31532	0.519502	1.16609	1.47468	0.590048
2131	2.63563	1.22372	0.419634	0.543975	2.12512	0.326703	0.524958	0.869933	0.330322
2135	0.799756	0.570484	0.280677	1.77843	1.93934	0.11902	0.86581	1.49984	1.14665
2137	0.665535	0.640367	0.1681	1.03002	1.98859	0.561531	1.20693	1.54003	1.19889
2150	0.770833	1.05695	1.7961	1.37866	0.572698	1.15729	0.491934	0.490419	1.28511
2152	0.728023	1.33309	1.54677	0.78067	0.837536	1.11098	1.00906	0.726523	0.927343
2153	0.339368	0.352913	0.657005	0.748553	0.992669	2.3968	2.67819	0.396057	0.438441
2155	0.804337	1.22716	0.376132	1.19257	1.10787	0.259574	1.07618	1.914	1.04219
2159	1.0754	1.48306	0.387325	1.04149	0.921238	0.319953	1.07127	1.61879	1.08147
2166	1.26925	1.12087	1.19506	0.694148	0.85078	0.537517	0.934146	1.28744	1.11079
2168	0.529885	0.727602	0.536401	2.04308	1.29325	1.66817	0.93392	0.672679	0.595015
2173	0.99717	0.419016	0.786836	1.31713	1.36744	1.30218	1.0344	1.11472	0.661109
2181	0.431157	0.471557	0.442258	1.57216	3.16867	0.399636	0.834948	1.09501	0.584615
2182	0.75413	0.504236	0.875226	0.309332	0.493855	0.8955	2.802	1.74798	0.617739
2183	1.11686	2.31624	0.590329	0.606651	0.651704	0.789492	0.680532	1.34496	0.903232
2184	0.725975	0.532786	1.82921	0.73463	0.397462	1.54209	0.869909	0.723504	1.64443
2185	0.49388	0.546668	0.581926	4.67964	0.588912	0.348917	0.750097	0.504966	0.504992
2187	1.2135	0.357719	0.732417	0.920304	1.20415	1.05233	1.25669	1.17093	1.09197
2192	1.04396	0.868075	1.09593	0.75113	1.03846	0.954372	1.46595	1.00062	0.781499
2196	0.645268	0.660204	0.602431	0.997485	1.08188	0.741943	0.806993	0.86647	2.59733
2198	0.862536	0.809135	1.91151	0.760872	0.729079	1.42005	1.03829	0.884937	0.583585
2200	0.682935	5.34743	0.415591	0.380946	0.234662	0.605223	0.396807	0.298262	0.638144
2202	1.02127	4.41481	0.140942	0.67315	0.660739	0.460694	0.515835	0.732291	0.380269
2205	0.916297	0.860141	1.1125	0.724251	0.632472	1.03247	2.12761	1.23293	0.361329
2208	0.923281	0.968836	1.33411	0.584674	0.76375	1.26831	0.92721	1.38153	0.848297
2211	0.578773	0.319414	0.300392	2.40962	1.42513	1.91738	0.638491	0.727702	0.683096
2213	0.681016	1.04513	0.69784	1.07922	1.35775	0.843291	1.51575	0.960807	0.819199
2214	0.88737	0.652354	0.909425	0.145662	0.403838	0.430333	1.20646	4.16937	0.195179
2216	1.33038	0.644235	0.764421	0.864419	0.911058	0.346061	0.984779	0.60275	2.55189
2219	0.843463	0.780621	0.720108	1.86973	1.22476	0.774463	0.712377	1.02115	1.05332
2222	1.49139	1.205	0.695577	0.853094	0.785726	0.701573	1.14431	1.54051	0.582823
2223	1.76091	1.60217	0.537803	0.772308	0.592639	0.731227	0.829291	1.42942	0.74423
2225	0.706944	0.669064	0.835686	0.57157	0.662572	1.71235	1.88326	1.3222	0.636347
2227	1.31819	0.449042	0.656002	0.993409	1.21657	1.02252	1.13942	1.32944	0.875418
2228	1.18042	0.716405	0.948413	1.1938	1.3573	1.27555	0.707289	0.844781	0.776035
2230	0.987382	1.53889	0.176608	1.90547	0.982793	0.730843	0.699085	1.18893	0.789992
2231	1.00002	1.1875	0.358738	1.49177	1.38433	0.584703	0.969348	1.09821	0.925388
2233	1.0666	0.762494	0.807625	0.78373	0.701444	0.742587	1.34303	1.41398	1.37851
2234	1.2059	0.60212	1.01584	0.462454	0.386745	0.998241	2.62564	1.40922	0.293844
2235	1.23372	0.897427	0.717177	0.761472	0.87473	1.85717	0.704527	1.11279	0.840988
2237	0.627035	1.1219	0.874469	1.47481	1.5669	1.52085	0.585672	0.623683	0.604677
2241	0.553398	0.220334	5.2686	0.360874	0.370016	0.557443	0.667025	0.528395	0.473919
2243	1.0201	0.830267	1.12462	0.563307	1.04963	1.07569	1.33783	1.1355	0.863048
2257	1.19518	1.08313	0.469572	0.994433	0.951774	0.889765	1.21951	1.57167	0.624959
2260	0.559249	2.01384	1.10088	0.83553	0.521582	0.843815	1.1956	1.16698	0.762537
2264	0.378988	0.320321	4.23111	0.299232	0.290335	0.709857	0.92765	1.42711	0.415396
2272	0.308454	0.602941	3.37189	0.486219	0.509508	0.171988	1.97773	0.422893	1.14838
2276	0.989648	1.66714	1.3284	0.490043	0.380594	0.435318	1.25246	1.22011	1.23629
2277	1.6933	1.56182	1.82478	0.444823	0.233749	0.339286	1.00933	0.925485	0.96741
2279	0.513119	1.07769	0.865945	1.00115	2.04538	0.475962	0.835104	0.965194	1.22045
2280	0.806624	0.74714	0.558196	2.19668	0.84954	0.908583	0.803657	1.65999	0.469595
2281	1.17934	0.95969	0.171668	2.6431	1.27308	0.159133	0.644935	1.52921	0.439834
2282	0.516033	0.598632	0.696788	4.28851	0.428756	0.841739	0.566956	0.483752	0.57883
2285	1.04222	0.85227	1.1668	0.672384	0.859391	0.910821	1.4302	0.891496	1.17442
2286	1.11507	1.0116	1.14565	0.966814	1.31571	0.460673	0.935381	0.888445	1.16066
2288	1.12187	1.04143	0.482811	0.694173	0.912583	1.32085	1.65005	1.29895	0.477279
2291	0.581585	0.774304	1.05213	0.678686	0.720162	2.6658	0.776227	0.868552	0.882554
2295	1.06411	0.657075	1.01817	0.571039	0.649907	1.34986	1.97671	1.03464	0.678488
2296	1.42595	0.852555	0.6478	1.40393	1.42191	0.58441	1.04861	0.799437	0.815393
2298	0.922815	1.06294	0.947735	1.1495	1.24974	0.619727	0.855937	0.846926	1.34467
2299	0.651953	0.966771	0.753727	0.577049	0.468515	0.522782	1.56344	1.6864	1.80936
2300	0.643518	1.0391	0.927181	1.14266	0.317353	1.31611	1.32742	1.01589	1.27076
2301	0.525134	0.794982	0.842787	0.854302	1.18123	1.56218	0.743343	0.768989	1.72705
2302	1.72315	1.57923	0.351338	0.808786	1.05454	0.74089	0.619353	0.417599	1.70512
2303	0.93683	0.935965	0.98765	1.39647	0.593185	0.584212	1.31511	1.61157	0.639006
2304	0.571491	1.34794	0.462863	2.41394	0.889564	0.533846	0.42372	0.563929	1.79271
2306	0.549412	0.971444	1.234	0.957357	0.761162	0.781271	1.52847	1.03647	1.18042
2307	0.768766	0.805882	0.823641	0.659506	0.507209	2.03309	0.590465	0.730458	2.08099
2308	2.11026	0.848744	0.149712	2.2476	1.43673	0.202074	0.781582	0.776824	0.446471
2310	0.995673	0.96446	1.37624	0.515319	1.35311	1.0775	1.15956	1.0065	0.551639
2312	1.96773	0.841078	0.425365	1.08641	1.08301	0.630889	0.822828	1.52305	0.619645
2314	0.938539	1.38002	0.892133	0.582936	0.524007	1.18719	0.604664	1.31726	1.57325
2315	0.756491	1.5466	0.746798	0.798875	0.981735	1.16475	0.75025	1.08539	1.16911
2316	0.486961	1.40682	0.671083	1.28749	1.69455	0.282943	0.665677	0.609352	1.89512
2317	0.562501	1.24629	0.581288	1.64177	1.90984	0.391752	0.639989	0.875479	1.1511
Row fill with grey are spots with missing values, which were calculated by the mean value of the replicates (per sample), according to Grove et al. (2008)
