# Supplementary material for: Proteomic analysis of apoplastic fluid of Coffea arabica leaves highlights novel biomarkers for resistance against Hemileia vastatrix
Source: Front Plant Sci. 2015 Jun 30;6:478. doi: 10.3389/fpls.2015.00478 (PMC4484983; doi:10.3389/fpls.2015.00478)
Supplement: Supplementary file 1 [file DataSheet1.ZIP › Supplementary Table S2.xlsx]

## Sheet: 24h 
Supplementary Table S2: Normalized spot volumes of the 2-DE polypeptide spots which significantly changed (p-value<0.05 and fold change >1.5) between samples [control (C), resistant (R) and susceptible (S)] for the 24hai C. arabica APF. Significance was determined by One-Way ANOVA using MeV 4.9.
Spot numbers	C 1	C 2	C 3	R 1	R 2	R 3	S 1	S 2	S 3
440	0.419527	0.585392	0.50246	0.731789	1.37971	1.46325	1.01546	1.32349	1.57892
489	0.771387	0.600798	0.686092	1.16903	1.36173	0.976332	1.11497	1.14488	1.17478
504	1.2034	2.06035	1.63188	0.474983	1.12442	0.735302	0.66242	0.539378	0.567864
604	2.56339	1.02861	1.796	0.32976	0.955102	0.460768	0.650682	0.436441	0.77924
669	2.1816	1.3143	1.74795	0.758969	0.870973	0.450539	0.544393	0.55701	0.57427
681	1.56561	1.62001	1.59281	0.693331	0.680224	0.426667	1.43564	0.504299	0.48141
763	2.08463	1.16626	1.62545	0.274749	0.343568	0.328628	0.770311	0.723204	1.6832
1011	1.19232	1.57905	1.38568	0.766867	0.958218	0.974848	0.93284	0.502284	0.707889
1141	1.22256	1.18716	1.20486	0.52766	1.01755	0.512902	1.24946	1.16302	0.914816
1142	2.76785	1.00482	1.88634	0.554555	0.266646	0.218668	1.2549	0.268541	0.777674
1372	0.87191	0.718949	0.79543	0.823597	0.79434	1.10745	1.1485	1.62798	1.11185
1550	1.32275	1.66381	1.49328	0.605697	0.575277	0.616418	1.00966	0.907588	0.805519
1561	1.38844	1.35389	1.37117	0.602355	1.10173	0.99366	0.693293	0.947709	0.547762
1657	0.838627	0.64234	0.740484	0.757884	1.24558	0.543515	1.31905	1.27023	1.64229
1658	0.921103	0.954394	0.937748	1.39731	1.5202	1.27442	0.617713	0.712176	0.664944
1667	1.0316	0.971304	1.00145	1.02478	1.0988	1.21769	0.76046	0.969042	0.924865
1822	2.03388	1.47982	1.75685	0.702922	0.771878	0.840834	0.471271	0.457943	0.484599
2022	1.03456	0.712983	0.87377	0.822796	0.822769	0.822741	1.1898	1.30346	1.41712
2060	0.310033	0.624266	0.467149	0.922304	2.17884	1.55057	0.982277	0.705819	1.25873
2140	0.468331	0.892653	0.680492	1.46719	1.86031	1.09565	0.666827	0.84594	1.0226
2618	0.632307	1.05145	0.841877	1.35154	1.93569	1.64361	0.464585	0.514508	0.564431
2651	0.886335	0.959258	0.922796	0.507745	0.499402	0.503574	1.44848	1.69878	1.57363
2942	0.43195	0.727499	0.579725	1.368	1.39762	1.33837	0.893931	1.21063	1.05228
2944	0.863582	0.637891	0.750736	0.760046	0.978661	0.988048	1.25601	1.14642	1.6186
2955	0.563455	0.900825	0.73214	1.41938	1.77671	1.59804	0.492258	0.669815	0.847372
2966	0.304431	0.820389	0.56241	1.64774	2.35209	1.99992	0.292394	0.437673	0.582952
2967	0.307914	0.617921	0.462918	1.19611	2.16026	1.67819	0.858895	0.786453	0.931337
2998	0.832058	0.85146	0.841759	0.776968	1.10541	0.571368	1.14055	1.48484	1.39559
3020	2.36856	1.07892	1.72374	0.901086	0.690664	0.513182	0.61536	0.422159	0.686339
3029	0.481908	0.923066	0.702487	1.19035	1.433	1.32365	0.854618	1.10907	0.981845
3035	0.560143	0.640786	0.600465	1.47205	0.560664	0.545844	1.53087	1.38261	1.70657
3047	0.50679	0.962299	0.734545	1.34538	1.47159	1.38814	0.529788	0.870806	1.19067
3076	1.67131	1.52366	1.59748	1.20305	0.773777	0.603981	0.691317	0.584804	0.350622
3136	1.97914	1.42647	1.7028	0.692128	0.677322	0.616143	0.865356	0.706124	0.334514
3255	0.251042	0.629933	0.440488	1.24483	1.49801	0.991649	1.31468	1.23084	1.39853

## Sheet: 48h
Supplementary Table S2: Normalized spot volumes of the 2-DE polypeptide spots which significantly changed (p-value<0.05 and fold change >1.5) between samples [control (C), resistant (R) and susceptible (S)] for the 48hai C. arabica APF. Significance was determined by One-Way ANOVA using MeV 4.9.
Sopt number	C 1	C 2	C 3	R 1	R 2	R 3	S 1	S 2	S 3
1006	1.32275	1.738	2.02319	0.492394	0.581081	0.735655	0.805361	1.14364	0.157926
1244	1.8837	2.49687	2.19028	0.429386	0.46147	0.397302	0.380332	0.406231	0.354434
1822	2.2593	1.94149	1.15163	0.14005	0.784041	0.84771	0.263945	1.28438	0.327453
2005	1.69783	1.94688	1.82236	0.702423	0.41305	0.557737	0.503807	0.736007	0.619907
2025	1.55813	1.915	1.73657	0.44758	0.446441	0.447011	0.675587	0.957258	0.816422
2040	0.523216	0.621271	0.537592	0.833665	0.857031	0.810298	1.60564	1.62402	1.58726
2112	2.19509	1.61167	1.64562	0.552364	0.499053	0.396145	0.527835	1.21382	0.358411
2130	1.15025	0.922805	1.0512	0.867267	0.693354	0.403167	1.65334	1.10828	1.15033
2622	1.36207	1.48955	1.42581	0.501247	0.454818	0.547676	1.36956	0.776327	1.07294
2966	1.68425	1.52067	1.84782	0.586815	0.622302	0.802192	0.520696	0.76994	0.645318
3258	0.803019	0.76969	0.836348	0.780741	0.737219	0.824262	1.41624	1.33929	1.49319
3292	1.51106	1.48648	1.49877	0.898904	0.460657	0.679781	0.884167	0.75873	0.821449
3602	0.813532	1.1985	1.00602	0.705681	0.702614	0.704147	1.25896	1.32072	1.28984
3937	2.07465	2.00123	1.92781	0.708076	0.685977	0.663878	0.31555	0.312793	0.310035
5527	0.434976	0.451033	0.467091	0.849498	0.840607	0.831716	1.60451	1.70836	1.81221
6067	1.33757	1.54265	1.21527	0.816913	0.983552	0.69975	0.771459	0.785078	0.847757
6603	1.181	1.62926	2.39705	0.730364	0.484442	0.519517	0.873142	0.907514	0.277713
6604	1.89208	2.00422	1.17726	0.466334	0.567132	0.509524	0.730542	1.28022	0.372684
6615	1.43708	1.63046	2.36508	0.885103	0.509438	0.508039	1.21654	0.299952	0.14831
6624	1.20736	1.2862	1.36504	1.2542	1.17955	1.32884	0.492474	0.459608	0.426741
6773	0.949294	1.46643	1.20786	0.187166	0.439831	0.313499	1.82211	1.13517	1.47864
6789	1.33064	1.95271	1.64168	0.66264	0.466211	0.564425	0.724227	0.863573	0.7939
6790	1.8261	2.23041	2.02825	0.356998	0.202413	0.279706	0.462308	0.921773	0.692041
6794	1.81131	2.22317	1.50815	0.554668	0.426513	0.43339	0.802622	0.966984	0.273192
6796	1.96985	2.02886	1.99936	0.402379	0.328833	0.365606	0.460453	0.809619	0.635036
6805	1.56361	1.682	1.62281	0.572925	0.356051	0.464488	1.13303	0.692381	0.912706
6812	0.762282	0.737384	0.964719	1.2155	1.55312	1.2716	0.611898	1.01047	0.873028
6813	1.56355	2.9676	1.52098	0.525058	0.367039	0.379852	0.426074	0.987655	0.262188
6815	1.66443	1.50012	1.33581	0.772606	0.828821	0.71639	0.381031	0.727275	1.07352
6865	1.86735	1.34766	2.60617	0.435731	0.52941	0.159768	0.64804	1.07191	0.333958
6928	1.31028	1.99963	2.35626	0.574494	0.260173	0.579594	0.763898	0.900813	0.254862
6994	1.20384	2.28842	1.41854	0.719515	0.922513	0.655753	1.00502	0.656887	0.129508
7005	1.6795	1.62831	1.68688	0.497385	0.332863	0.542742	0.67084	1.32237	0.639101
7424	0.602588	0.658597	0.54658	0.342759	0.513243	0.428001	1.96941	1.58691	2.35191
7501	1.52529	1.50559	1.51544	0.704259	0.616403	0.660331	0.467367	1.18109	0.824229
7585	1.3182	1.17597	1.24708	0.987269	0.956611	1.01793	0.727746	0.765646	0.803546
7686	0.671373	0.596764	0.634068	0.643347	0.603352	0.683342	1.72258	2.1159	1.32927

## Sheet: 72h
Supplementary Table S2: Normalized spot volumes of the 2-DE polypeptide spots which significantly changed (p-value<0.05 and fold change >1.5) between samples [control (C), resistant (R) and susceptible (S)] for the 72hai C. arabica APF. Significance was determined by One-Way ANOVA using MeV 4.9.
Spot number	C 1	C 2	C 3	R 1	R 2	R 3	S 1	S 2	S 3
117	0.765484	0.767721	1.5557	1.26558	1.27424	1.60525	0.699629	0.611924	0.454474
130	1.50958	1.70118	1.60538	0.751563	0.735114	0.768011	0.64306	0.639281	0.646838
229	1.07045	1.55766	1.31405	0.482715	0.638897	0.560806	1.04839	1.20189	1.12514
269	0.802373	0.846999	0.891625	1.59063	1.52596	1.65531	0.562367	0.663076	0.461658
275	0.701673	0.701571	0.266268	1.09657	2.07503	1.43919	0.973716	0.808682	0.9373
298	0.695787	0.574217	0.580515	1.1063	1.17743	1.76867	1.06151	1.12238	0.913186
300	0.877101	1.15489	1.43268	0.587389	0.402766	0.495077	1.52034	1.17973	1.35003
303	0.911374	1.09785	1.28432	1.32644	1.18252	1.47037	0.614154	0.537271	0.575713
305	0.643903	0.649453	0.638352	1.30775	1.18847	1.24811	1.09806	1.11792	1.10799
314	0.665798	0.679143	0.67247	2.0531	1.53778	1.79544	0.628368	0.435813	0.532091
322	0.849318	0.716661	0.78299	1.28147	1.00687	1.14417	1.03406	1.11162	1.07284
323	0.645334	0.544804	0.595069	1.39636	1.21489	1.30562	0.962392	1.20267	1.13286
326	0.607929	0.6032	0.605564	1.391	0.909259	1.15013	1.34716	1.14145	1.24431
333	0.778812	0.673496	0.726154	0.970168	1.25409	1.11213	1.17297	1.15046	1.16171
343	0.814583	0.749797	0.685011	1.64255	1.05588	2.22922	0.54647	0.615762	0.660726
367	0.53812	0.647188	0.508895	1.59872	1.33778	1.99567	1.43705	0.442863	0.49372
368	1.02656	0.532408	0.478884	1.25493	1.47953	1.74321	0.865573	1.07395	0.544957
377	0.815757	0.578902	0.825921	1.20904	1.36845	1.87569	1.04277	0.932649	0.350824
391	1.13919	1.47439	1.30679	0.467529	0.625885	0.546707	1.29329	0.999714	1.1465
415	0.970069	0.645	0.807534	1.48457	1.331	1.63814	0.724017	0.69177	0.707894
421	0.879765	0.437013	0.922566	1.62468	1.19753	1.64451	1.19821	0.665926	0.429794
466	0.711087	0.590234	0.65066	1.38436	1.8018	1.19804	1.01199	0.805416	0.846416
470	0.602576	0.445015	0.523796	1.81537	1.05417	2.57658	0.660831	0.652521	0.669142
473	1.07598	1.26083	1.39388	0.762778	0.725878	0.799678	0.99366	0.909639	1.07768
475	0.526325	0.468643	0.856686	1.13514	1.55117	1.58913	0.867919	0.862099	1.14289
477	0.504318	0.377614	0.672274	1.57584	1.56719	1.0323	0.780057	1.16157	1.32883
492	1.32001	1.42504	1.37252	0.575414	0.405323	0.490369	0.958034	1.31618	1.13711
498	1.12909	1.62591	1.3775	0.492243	0.751772	0.622007	0.819283	1.18171	1.00049
503	1.12881	0.889536	1.00917	0.387311	0.679616	0.771318	1.47844	1.27771	1.37808
504	0.659968	0.694433	0.728899	1.63709	1.19956	1.41833	0.819891	0.954587	0.887239
527	0.615419	0.587781	0.643057	1.52957	1.23856	1.82057	0.958864	0.751163	0.855013
531	0.959463	1.904	1.43173	0.329041	0.23691	0.282975	1.03875	1.53183	1.28529
545	0.982954	0.952681	0.967817	0.731752	0.707291	0.68283	1.32489	1.42614	1.22364
555	0.939733	1.93469	1.43721	0.364621	0.430849	0.497078	0.942941	1.32093	1.13194
572	1.45932	0.67644	1.21972	1.49597	1.63429	1.01308	0.621632	0.526814	0.352725
581	0.584569	0.648568	0.957743	1.02627	0.736789	1.07919	1.4416	1.46122	1.06405
582	0.623233	0.727729	0.498618	1.59655	1.81561	1.70608	0.677395	0.928367	0.426423
591	1.15406	0.488235	0.821147	1.39431	1.57161	1.51802	0.749969	0.664109	0.638547
602	0.684847	0.733871	0.743712	1.84939	2.25939	1.43939	0.584881	0.447452	0.257076
604	1.19241	0.635128	0.625037	1.1837	2.05243	1.39819	0.808924	0.585714	0.518474
620	0.780067	0.886685	0.673449	1.52262	1.51057	1.53468	0.697312	1.08132	0.313307
621	0.892782	1.05317	0.732397	1.43779	1.45758	1.41801	0.736293	0.669423	0.602554
650	0.742829	0.539141	0.775203	1.05381	1.76887	1.52812	1.16836	0.621478	0.802186
672	0.791928	0.588344	0.590668	1.03767	1.68356	1.50868	1.12468	1.02934	0.645132
741	0.69629	0.561493	0.628891	1.14437	1.97319	1.55878	0.516032	1.10862	0.812325
767	1.06855	1.34238	1.20547	1.33833	1.21115	1.27474	0.669383	0.370206	0.519795
789	0.797077	0.977798	0.616356	1.23841	1.25963	1.59984	0.829334	0.844594	0.836964
863	0.994832	0.743946	0.869389	1.38583	1.23691	1.31137	0.939369	0.699112	0.819241
880	0.781205	0.790566	0.785885	1.60319	1.6619	1.44976	0.653262	0.631729	0.642496
901	1.08216	1.43064	1.2564	0.468099	0.433222	0.502976	1.07247	1.47852	1.2755
936	1.03346	0.887036	0.689215	1.14639	1.5686	1.26833	0.737766	1.05547	0.613729
951	1.19506	1.03111	0.622417	1.13642	1.30774	1.59385	0.678873	0.68621	0.748326
962	0.80643	0.66139	0.441312	1.62322	1.49766	1.41601	0.834063	0.635869	1.08405
972	1.20338	0.946503	1.46026	0.629146	0.607174	0.651118	1.16747	1.09873	1.23622
984	0.990078	0.507226	0.903387	1.7936	1.54418	1.32255	0.450542	0.790849	0.697582
993	0.604524	0.51191	0.697137	1.15911	1.43788	1.26818	1.34058	0.873594	1.10709
999	0.249505	0.345845	0.153166	2.69223	1.83687	2.26455	0.485945	0.543072	0.428817
1010	0.773967	0.836332	0.711602	1.43162	1.7223	1.14095	0.844765	0.79441	0.744055
1011	0.547632	0.626132	0.469133	1.66258	1.84965	1.47551	0.789787	0.920662	0.658913
1058	1.18219	1.3354	1.48862	0.369186	0.452936	0.557865	1.2046	1.14084	1.26836
1068	0.634935	0.556435	0.713436	1.69698	1.59727	1.64713	0.717937	0.693567	0.742307
1070	1.03946	0.345366	0.783975	1.10627	1.72933	1.70186	1.01908	0.770465	0.504194
1095	1.03844	1.05989	1.04917	1.37203	1.4294	1.31466	0.534419	0.623179	0.578799
1110	0.865044	0.435129	0.727429	1.08874	1.85416	1.72571	0.958556	0.703003	0.642229
1111	0.774694	0.966241	0.583148	1.54492	1.94451	1.14534	0.604546	0.676574	0.760027
1152	1.5608	1.63522	1.70963	0.653367	0.671734	0.672578	0.665506	0.69889	0.732274
1176	0.819244	0.90453	0.733958	1.55257	1.4028	1.25304	0.777953	0.876812	0.679094
1181	0.55945	0.434005	0.684894	1.41375	1.88238	1.64807	0.792484	0.777628	0.80734
1182	1.06757	0.306459	0.687014	0.186273	0.240174	0.213224	2.17951	2.02002	2.09976
1255	0.814638	1.92408	1.36936	0.232072	0.173496	0.202784	0.951442	1.90427	1.42786
1267	0.748207	0.770221	0.581482	1.09663	1.59808	1.37735	1.11278	1.14981	0.565439
1268	0.540252	0.416141	0.543632	1.48728	1.65488	1.31969	1.00357	1.02184	1.01271
1272	0.737378	0.630306	0.637	1.04886	1.64299	1.33905	1.09667	1.15885	0.708902
1277	1.00709	1.02367	1.25009	0.796255	0.695696	0.831991	1.25913	0.951514	1.18456
1291	0.969988	0.433991	0.827867	1.14404	1.2203	1.49882	0.988999	0.869929	1.04607
1292	0.964791	0.553561	0.977865	1.55799	1.19362	1.28955	1.06253	0.722791	0.677301
1296	0.779426	0.795092	0.810757	1.54053	1.97125	1.10981	0.649864	0.689803	0.653471
1299	0.738475	0.870155	0.680052	1.40376	1.45436	1.32844	1.18467	0.849037	0.49105
1323	1.17816	1.42689	1.67563	0.687076	0.689761	0.584411	0.776425	1.18269	0.798958
1463	0.68712	0.585552	0.788687	1.32771	1.42017	1.37394	0.938939	1.07458	0.803296
1469	0.642085	0.648697	0.645391	1.07213	0.96699	1.01956	1.40079	1.26931	1.33505
1473	0.499644	0.74635	0.67179	1.22243	1.63888	1.33013	1.24943	1.17808	0.463284
1568	0.534453	0.576397	0.618341	1.80898	1.18132	1.49515	0.961369	0.895537	0.928453
1576	1.10918	0.604287	1.61407	0.222489	0.257372	0.292256	1.63345	0.953326	2.31358

## Sheet: 96h
Supplementary Table S2: Normalized spot volumes of the 2-DE polypeptide spots which significantly changed (p-value<0.05 and fold change >1.5) between samples [control (C), resistant (R) and susceptible (S)] for the 96hai C. arabica APF. Significance was determined by One-Way ANOVA using MeV 4.9.
Spot number	C 1	C 2	C 3	R 1	R 2	R 3	S 1	S 2	S 3
182	0.923316	1.08338	0.763256	1.67831	1.71983	1.69907	0.37648	0.378746	0.377613
254	0.217634	0.290753	0.144514	3.23431	1.60417	2.41924	0.267867	0.458384	0.363125
286	0.359272	0.518418	0.438845	2.17156	2.04821	2.10989	0.237952	0.664581	0.451267
296	0.827103	0.437184	0.285067	3.21845	1.10274	2.16059	0.29268	0.270661	0.405529
486	0.560661	0.740846	0.650754	1.64434	1.98444	1.81439	0.448065	0.659534	0.496983
497	0.869883	0.576066	0.722975	1.70459	1.04771	1.37615	1.08531	0.716443	0.900875
513	0.732487	0.596452	0.459079	1.56337	1.34126	1.45231	0.951681	0.925046	0.978317
526	0.944984	0.580422	0.617341	1.87733	1.41128	1.33353	0.501718	0.720063	1.01334
543	0.6614	0.77187	1.51746	1.76644	1.35865	1.41773	0.321045	0.647506	0.537898
549	0.661923	0.908584	0.785254	1.9919	1.37787	1.68488	0.515038	0.529862	0.544685
647	0.546851	1.07912	0.812987	1.9902	1.41569	1.70295	0.452254	0.515877	0.484065
667	0.539812	0.419698	0.479755	2.32735	1.40745	1.8674	0.492941	0.812759	0.65285
681	1.09434	0.807654	0.709119	0.912965	0.843552	0.720453	1.29187	1.41709	1.20296
682	0.587393	0.692089	0.639741	1.34923	1.53181	1.44052	0.851893	0.987579	0.919736
688	1.12558	0.806349	0.965967	0.901327	0.597575	0.749451	1.49094	1.07822	1.28458
719	0.842984	0.906063	0.328708	0.853491	1.08786	1.03804	1.17511	1.52149	1.24626
789	0.590537	0.639245	0.541828	2.15658	0.990501	1.57354	0.835922	0.865503	0.80634
800	0.445197	0.97633	0.710764	1.12448	0.90638	1.01543	1.42648	1.26112	1.13383
803	0.928811	0.917301	0.923056	0.930189	0.623435	0.776812	1.27061	1.32965	1.30013
830	0.972781	0.58297	0.904394	0.539335	0.622091	0.567296	1.64236	1.45483	1.71394
841	0.736331	0.774801	0.554023	0.545567	0.561443	0.723657	2.11899	1.50701	1.47818
844	0.624466	0.946985	0.785725	0.836981	0.414589	0.625785	2.02287	1.15411	1.58849
865	0.544433	0.54775	1.24406	0.538764	0.672539	0.527264	1.54805	1.73541	1.64173
878	0.773369	0.666433	0.719901	1.18609	1.37026	1.27818	0.905759	1.09809	1.00192
982	0.609642	0.50203	0.769626	0.833327	0.639354	1.09048	1.61499	1.42204	1.51851
985	0.843836	0.520802	0.682319	0.818368	0.731017	0.643665	1.62203	1.5513	1.58666
1022	0.903537	0.666786	0.737481	0.599659	0.838108	0.50887	1.49969	1.66401	1.58185
1029	0.529205	0.69418	0.611692	2.09855	1.04517	1.57186	0.56341	1.06948	0.816445
1105	1.19981	1.11591	1.03201	0.345023	0.365957	0.35549	1.69304	1.36417	1.5286
1191	0.677363	0.794027	0.735695	1.19377	1.43664	1.31521	0.883286	1.01491	0.949099
1218	0.584544	0.580008	0.195634	0.823424	1.18094	0.983277	1.76523	2.03703	0.849917
1250	1.26601	1.1936	1.46338	0.912477	0.91122	1.07706	0.663552	0.78914	0.72357
1284	0.630914	0.757356	0.694135	1.18194	0.568669	0.875303	1.58592	1.27521	1.43056
1445	0.781106	0.844892	0.784895	0.433611	0.439691	0.993793	2.02266	1.58726	1.11209
1548	0.974854	0.810259	0.892556	0.944207	0.617541	0.566582	1.34711	1.44889	1.398
1562	0.531486	0.745952	0.638719	0.336799	0.530931	0.433865	1.57865	2.27619	1.92742
1799	0.511026	0.436005	0.473515	0.516962	0.428936	0.472949	2.23636	1.87071	2.05354
1838	1.35621	0.558295	0.957252	0.828403	0.619371	0.672031	1.33615	1.33976	1.33253
1940	0.790392	0.785484	0.787938	1.38339	1.14632	1.26485	0.947209	0.946745	0.947674
1966	0.820777	0.851925	0.569279	1.57291	1.41704	1.09032	0.948049	0.94999	0.77971
1968	0.636678	0.639143	0.448459	0.770918	0.918986	0.735717	1.52329	2.28229	1.04452
1974	0.660526	0.731068	0.675782	0.673217	1.14428	0.763636	1.03197	1.90712	1.4124
1992	0.91057	0.671266	0.89429	0.833263	0.771854	0.997952	1.28041	1.21629	1.4241
2005	0.492481	0.906224	0.699352	1.06223	1.09289	1.07756	1.11825	1.32792	1.22308
2008	0.849628	0.46758	0.789387	2.2727	1.71333	1.00259	0.545857	0.844382	0.51455
2034	0.360362	0.342767	0.325173	0.896747	1.20946	1.0531	2.02239	1.18587	1.60413
2115	1.07285	1.10899	1.79427	0.67245	0.702255	0.207648	0.916103	1.19007	1.33537
2166	1.26925	1.12087	1.19506	0.694148	0.85078	0.537517	0.934146	1.28744	1.11079
2168	0.529885	0.727602	0.536401	2.04308	1.29325	1.66817	0.93392	0.672679	0.595015
2211	0.578773	0.319414	0.300392	2.40962	1.42513	1.91738	0.638491	0.727702	0.683096
2233	1.0666	0.762494	0.807625	0.78373	0.701444	0.742587	1.34303	1.41398	1.37851
2237	0.627035	1.1219	0.874469	1.47481	1.5669	1.52085	0.585672	0.623683	0.604677
2277	1.6933	1.56182	1.82478	0.444823	0.233749	0.339286	1.00933	0.925485	0.96741
2299	0.651953	0.966771	0.753727	0.577049	0.468515	0.522782	1.56344	1.6864	1.80936
