# Supplementary material for: Proteomic analysis of apoplastic fluid of Coffea arabica leaves highlights novel biomarkers for resistance against Hemileia vastatrix
Source: Front Plant Sci. 2015 Jun 30;6:478. doi: 10.3389/fpls.2015.00478 (PMC4484983; doi:10.3389/fpls.2015.00478)
Supplement: Supplementary file 1 [file DataSheet1.ZIP › Supplementary Table S4.xlsx]

## Sheet: peptide sequences
Supplementary Table S4 - Peptide sequences selected as antigen for antibody production
Protein name	Peptide sequence
Chitinase (Chit1)	DQFMDYFAQQRR
Chitinase (Chit2)	ADDSKAEDFQYE
Pectin methylesterase (PM3)	RVKTQQAAAGAV
Pectin methylesterase (PM4)	LFTAQGREDPNQ
Serine carboxypeptidase-like (SerC5)	CFDDSLTSVPK
Serine carboxypeptidase-like (SerC6 )	TALNSWRPWYRD
Reticuline oxidase-like protein (Rt7)	TSIFKKMVQLGK
Reticuline oxidase-like protein (Rt8 )	SNPRQAFLNYR
Subtilisin-like protease (Subt9)	AAFVKGAHPDWS
Subtilisin-like protease (Subt10)	TGLAEDPRRVEF
