# Supplementary material for: Proteomic analysis of apoplastic fluid of Coffea arabica leaves highlights novel biomarkers for resistance against Hemileia vastatrix
Source: Front Plant Sci. 2015 Jun 30;6:478. doi: 10.3389/fpls.2015.00478 (PMC4484983; doi:10.3389/fpls.2015.00478)
Supplement: Supplementary file 1 [file DataSheet1.ZIP › Supplementary Table S5.xlsx]

## Sheet: Folha1
Supplementary Table S5 - Bioinformatics predicted localization of the identified C. arabica APF proteins
Protein name	Protein ID	LocTree3 1				SecretomeP 2.0 2		TargetP 1.1 3		SignalP 4.0 4	Spot #
		Score	Expect Accuracy	Localization	Gene Ontology Terms	NN-score	Warning	Loc	RC
putative NtPRp27-like protein	14329814	64	0.94	secreted	extracellular region GO:0005576;	0.668	signal peptide predicted by SignalP	_	4	SignalP-noTM	1284
non-cell-autonomous protein pathway1	15824565	68	0.94	secreted	extracellular region GO:0005576;	0.687	signal peptide predicted by SignalP	S	1	SignalP-noTM	2168
beta-1,3-glucanase, basic	37223498	64	0.94	secreted	apoplast GO:0048046(IEA);	0.826	signal peptide predicted by SignalP	S	1	SignalP-noTM	800, 2005
germin-like protein 10	42572763	63	0.93	secreted	apoplast GO:0048046(IEA);	0.492	-	_	3	SignalP-noTM	1277
beta-D-galactosidase	61162203	25	0.84	cytoplasm	cytoplasm GO:0005737(IEA);	0.587	signal peptide predicted by SignalP	S	4	SignalP-noTM	498
cysteine proteinase aleuran type	71482942	74	0.96	vacuole	vacuole GO:0005773(IEA);	0.694	signal peptide predicted by SignalP	S	1	SignalP-noTM	2942
osmotin	161375756	62	0.93	vacuole	vacuole GO:0005773(IEA);	0.845	signal peptide predicted by SignalP	S	1	SignalP-noTM	3029, 2034
thaumatin-like protein	190358875	59	0.93	vacuole	vacuole GO:0005773(IEA);	0.815	signal peptide predicted by SignalP	S	1	SignalP-noTM	1218
basic 7S globulin	225436984	9	0.8	secreted	extracellular region GO:0005576(IEA);	0.673	signal peptide predicted by SignalP	S	1	SignalP-noTM	275
serine carboxypeptidase-like 40 isoform X1	225449979	44	0.89	secreted	extracellular space GO:0005615(IDA);	0.683	signal peptide predicted by SignalP	S	1	SignalP-noTM	1268
subtilisin-like protease	225458653	32	0.86	secreted	extracellular region GO:0005576(IEA);	0.651	signal peptide predicted by SignalP	S	2	SignalP-noTM	2622, 6805
subtilisin-like protease preproenzyme	253740260	34	0.87	secreted	apoplast GO:0048046(IDA); plant-type cell wall GO:0009505(IDA);	0.662	signal peptide predicted by SignalP	S	1	SignalP-noTM	489, 504, 2277
serine carboxypeptidase, putative	255553418	43	0.89	secreted	extracellular space GO:0005615(IDA);	0.758	signal peptide predicted by SignalP	S	2	SignalP-TM	466
berberine bridge enzyme	341819340	36	0.87	secreted	apoplast GO:0048046(IEA);	0.757	signal peptide predicted by SignalP	S	1	SignalP-noTM	2618
germin-like protein	344221931	24	0.84	secreted	apoplast GO:0048046(IEA);	0.701	signal peptide predicted by SignalP	S	2	SignalP-noTM	1058
beta-D-xylosidase 1 precursor	350534908	63	0.93	secreted	apoplast GO:0048046(IDA); cell wall GO:0005618(IDA); proteinaceous extracellular matrix GO:0005578(IEA);	0.662	signal peptide predicted by SignalP	S	2	SignalP-noTM	604, 3035, 1006, 1822, 6603, 6615, 6794, 6928, 6994, 7005
alpha-mannosidase precursor	350538359	19	0.83	golgi apparatus membrane	Golgi membrane GO:0000139(IEA);	0.597	signal peptide predicted by SignalP	S	1	SignalP-noTM	763
lysosomal alpha-mannosidase-like	356508869	19	0.83	golgi apparatus membrane	Golgi membrane GO:0000139(IEA);	0.459	signal peptide predicted by SignalP	S	1	SignalP-noTM	254, 286
beta-galactosidase 8-like isoform 1	356543464	29	0.85	cytoplasm	cytoplasm GO:0005737(IEA);	0.637	signal peptide predicted by SignalP	S	1	SignalP-noTM	492
alpha-L-fucosidase	357444199	44	0.89	secreted	apoplast GO:0048046(IEA); vacuole GO:0005773(IDA);	0.847	signal peptide predicted by SignalP	S	2	SignalP-noTM	1966
alpha-L-fucosidase 1-like	359490232	46	0.89	secreted	apoplast GO:0048046(IEA); vacuole GO:0005773(IDA);	0.550	signal peptide predicted by SignalP	S	2	SignalP-noTM	497
copper-zinc superoxide dismutase 4, partial	383386153	86	0.97	cytoplasm	cytosol GO:0005829(IEA);	0.828	-	_	2	SignalP-noTM	5527
pectin methylesterase	384597517	49	0.9	secreted	cell wall GO:0005618(IEA); extracellular region GO:0005576(IEA);	0.463	-	_	4	SignalP-noTM	367
pathogenesis-related 1 protein ]	485993076	66	0.94	vacuole	extracellular region GO:0005576(IEA); vacuole GO:0005773(IEA);	0.945	signal peptide predicted by SignalP	S	1	SignalP-noTM	1968, 2115
calcineurin-like phosphoesterase	496474724	28	0.85	secreted	cytosol GO:0005829(IDA); extracellular region GO:0005576(IEA); plant-type cell wall GO:0009505(IDA);	0.723	signal peptide predicted by SignalP	S	1	SignalP-noTM	1658
germin-like protein, partial	527204558	26	0.84	secreted	apoplast GO:0048046(IEA);	0.921	signal peptide predicted by SignalP	S	2	SignalP-noTM	2651, 229, 531, 901, 1255, 682
chitinase family protein	550305695	66	0.94	secreted	extracellular space GO:0005615(IEA);	0.894	signal peptide predicted by SignalP	S	1	SignalP-noTM	767
aspartic proteinase nepenthesin-1-like	565341835	17	0.82	endoplasmic reticulum	endoplasmic reticulum GO:0005783(IDA);	0.638	signal peptide predicted by SignalP	S	3	SignalP-noTM	527
protein ASPARTIC PROTEASE IN GUARD CELL 1-like	565349288	50	0.9	endoplasmic reticulum	endoplasmic reticulum GO:0005783(IDA);	0.720	signal peptide predicted by SignalP	S	2	SignalP-noTM	1141, 2005, 2025, 2112, 6773, 6789, 6790, 6865, 7424, 667, 2211
GDSL-motif lipase/hydrolase family protein	566199057	31	0.86	secreted	apoplast GO:0048046(IEA); plant-type cell wall GO:0009505(IDA);	0.803	signal peptide predicted by SignalP	S	1	SignalP-noTM	3136
chitinase family protein	566206109	66	0.94	secreted	extracellular space GO:0005615(IEA);	0.908	signal peptide predicted by SignalP	S	1	SignalP-noTM	3937, 6624, 6813, 6815
chitinase family protein	566253335	66	0.94	secreted	extracellular space GO:0005615(IEA);	0.894	signal peptide predicted by SignalP	S	1	SignalP-noTM	3292
aldose 1-epimerase-like	568858025	73	0.95	secreted	extracellular region GO:0005576;	0.779	signal peptide predicted by SignalP	S	1	SignalP-noTM	1152, 1323
serine carboxypeptidase-like 40-like	568858842	40	0.88	secreted	extracellular space GO:0005615(IDA);	0.582	signal peptide predicted by SignalP	S	1	SignalP-noTM	650, 984
PREDICTED: cysteine-rich repeat secretory protein 55-like	568862722	5	0.8	secreted	extracellular region GO:0005576(IEA); plant-type cell wall GO:0009505(IDA); plasmodesma GO:0009506(IDA);	0.775	signal peptide predicted by SignalP	S	1	SignalP-noTM	2955
beta-galactosidase	575456452	27	0.84	cytoplasm	cytoplasm GO:0005737(IEA);	0.649	signal peptide predicted by SignalP	S	1	SignalP-noTM	1142, 681, 688
Lysosomal beta glucosidase	587840624	14	0.81	secreted	apoplast GO:0048046(IDA); cell wall GO:0005618(IDA); proteinaceous extracellular matrix GO:0005578(IEA);	0.762	signal peptide predicted by SignalP	S	2	SignalP-noTM	1105
Chitinase 1	590589913	12	0.8	secreted	extracellular region GO:0005576(IEA);	0.725	-	S	2	SignalP-TM	3047, 982
alpha-L-fucosidase 1	590672071	45	0.89	secreted	apoplast GO:0048046(IEA); vacuole GO:0005773(IDA);	0.629	signal peptide predicted by SignalP	S	3	SignalP-noTM	486
alpha-xylosidase 1	590700766	23	0.84	plasma membrane	apical plasma membrane GO:0016324(IEA); brush border GO:0005903(TAS); Golgi apparatus GO:0005794(TAS); integral to membrane GO:0016021(IEA); plasma membrane GO:0005886(TAS);	0.656	signal peptide predicted by SignalP	S	1	SignalP-noTM	182
chitinase 2-like	645217067	82	0.96	secreted	extracellular region GO:0005576;	0.847	signal peptide predicted by SignalP	S	1	SignalP-noTM	985
reticuline oxidase-like protein	645238406	34	0.87	secreted	apoplast GO:0048046(IEA);	0.759	-	M	2	SignalP-TM	1176
unnamed protein product	661898488	32	0.86	endoplasmic reticulum	endoplasmic reticulum GO:0005783(IDA);	0.706	signal peptide predicted by SignalP	S	4	SignalP-TM	1657
L-ascorbate oxidase homolog	685338488	10	0.8	secreted	extracellular region GO:0005576(IEA);	0.770	signal peptide predicted by SignalP	S	1	SignalP-noTM	1838
subtilisin-like protease	697119321	70	0.95	secreted	apoplast GO:0048046(IDA); plant-type cell wall GO:0009505(IDA);	0.682	signal peptide predicted by SignalP	S	2	SignalP-noTM	1011, 2060, 2966, 2967, 470, 473, 477, 602, 672, 1272, 1291, 1292
pectinesterase-like	698444078	43	0.89	secreted	cell wall GO:0005618(IEA); extracellular region GO:0005576(IEA);	0.540	signal peptide predicted by SignalP	S	4	SignalP-TM	1068
lysosomal alpha-mannosidase-like	698450172	18	0.82	golgi apparatus membrane	Golgi membrane GO:0000139(IEA);	0.547	signal peptide predicted by SignalP	S	1	SignalP-noTM	1244, 300, 503
purple acid phosphatase 15 isoform X2	698476727	30	0.86	secreted	cytosol GO:0005829(IDA); extracellular region GO:0005576(IEA); plant-type cell wall GO:0009505(IDA);	0.685	signal peptide predicted by SignalP	S	1	SignalP-noTM	741
beta-xylosidase/alpha-L-arabinofuranosidase 2-like	698512394	63	0.93	secreted	apoplast GO:0048046(IDA); cell wall GO:0005618(IDA); proteinaceous extracellular matrix GO:0005578(IEA);	0.644	-	S	5	SignalP-TM	269, 323, 377, 421, 1070, 1110, 1463, 543
subtilisin-like protease	698522359	70	0.95	secreted	apoplast GO:0048046(IDA); plant-type cell wall GO:0009505(IDA);	0.506	signal peptide predicted by SignalP	S	2	SignalP-TM	1011
pathogenesis-related protein 5-like	698527087	58	0.92	secreted	apoplast GO:0048046(IDA); cell wall GO:0005618(IDA); vacuole GO:0005773(IDA);	0.919	signal peptide predicted by SignalP	S	1	SignalP-noTM	1299
subtilisin-like protease	698557660	33	0.86	secreted	apoplast GO:0048046(IDA); plant-type cell wall GO:0009505(IDA);	0.706	signal peptide predicted by SignalP	S	1	SignalP-TM	117, 303
aldose 1-epimerase-like isoform X8	698588431	68	0.94	secreted	extracellular region GO:0005576;	0.781	signal peptide predicted by SignalP	S	1	SignalP-noTM	972
aspartic proteinase nepenthesin-1-like	720054046	15	0.81	endoplasmic reticulum	endoplasmic reticulum GO:0005783(IDA);	0.802	signal peptide predicted by SignalP	S	2	SignalP-noTM	504
subtilisin-like protease	723695307	31	0.86	secreted	extracellular region GO:0005576(IEA);	0.741	signal peptide predicted by SignalP	S	1	SignalP-noTM	440
subtilisin-like protease	723696627	31	0.86	secreted	apoplast GO:0048046(IDA); plant-type cell wall GO:0009505(IDA);	0.791	signal peptide predicted by SignalP	M	4	SignalP-noTM	3255
References
[1] Goldberg T, Hecht M, Hamp T, Karl T, Yachdav G, Ahmed N, Altermann U, Angerer P, Ansorge S, Balasz K, Bernhofer M, Betz A, Cizmadija L, Do KT, Gerke J, Greil R, Joerdens V, Hastreiter M, Hembach K, Herzog M, Kalemanov M, Kluge M, Meier A, Nasir H, Neumaier U, Prade V, Reeb J, Sorokoumov A, Troshani I, Vorberg S, Waldraff S, Zierer J, Nielsen H, Rost B. (2014). LocTree3 prediction of localizat…
[2] J. Dyrløv Bendtsen, L. Juhl Jensen, N. Blom, G. von Heijne and S. Brunak. Feature based prediction of non-classical and leaderless protein secretion. Protein Eng. Des. Sel., 2004, 17:349-356
[3] Olof Emanuelsson, Søren Brunak, Gunnar von Heijne, Henrik Nielsen. Locating proteins in the cell using TargetP, SignalP, and related tools. Nature Protocols 2007, 2: 953-971
[4]Petersen TN., Brunak S., von Heijne G. & Nielsen H. SignalP 4.0: discriminating signal peptides from transmembrane regions. Nature Methods 2011, 8:785-786
Servers Homepage
https://rostlab.org/services/loctree2/
http://www.cbs.dtu.dk/services/SecretomeP/
http://www.cbs.dtu.dk/services/TargetP/
http://www.cbs.dtu.dk/services/SignalP/
