# Supplementary material for: Proteomic analysis of apoplastic fluid of Coffea arabica leaves highlights novel biomarkers for resistance against Hemileia vastatrix
Source: Front Plant Sci. 2015 Jun 30;6:478. doi: 10.3389/fpls.2015.00478 (PMC4484983; doi:10.3389/fpls.2015.00478)
Supplement: Supplementary file 1 [file DataSheet1.ZIP › Supplementary Table S3/Supplementary Table S3_MS data_24h.xls]

## Sheet: NCBI VP
Supplemental Table S3: MS data obtained for the C. arabica APF proteins identified at 24hai using NCBI Viridiplantae database
Spot number		Tpos
489		1-P09
	gi|661878285 Mass: 78162 Score: 314 Expect: 9.8e-026 Matches: 21										subtilisin-like protease preproenzyme [Nicotiana tabacum]	Score	Expect	Identities	Positives	Gaps
		unnamed protein product [Coffea canephora]									Sequence ID: gi|253740260|gb|ACT34764.1|Length: 763Number of Matches: 1	1023 bits(2644)	0	498/726(69%)	606/726(83%)	6/726(0%)
		Observed	Mr(expt)	Mr(calc)	ppm	Start		End	Miss	Ions	Peptide
		1221.6529	1220.6457	1220.6401	4.55	658	-	668	0	62	K.VSVTPDTLSFR.Q
		1309.6716	1308.6644	1308.6575	5.25	512	-	523	0	69	R.GVHPDWSPAAIR.S + Trp->Kynurenin (W)
		1321.6685	1320.6612	1320.6575	2.80	512	-	523	0	(48)	R.GVHPDWSPAAIR.S + Oxidation (HW)
		1651.9011	1650.8938	1650.8842	5.85	426	-	440	0	75	K.LEFHGTQLGTKPAPR.V
		1851.0308	1850.0235	1850.0163	3.91	424	-	440	1	91	K.AKLEFHGTQLGTKPAPR.V
	gi|661895512 Mass: 51957 Score: 134 Expect: 9.8e-008 Matches: 13	1817.0245	1816.0173	1816.0094	4.31	198	-	214	0	95	R.TLLGTKPAPIVAEYTSR.G
504		1-N09
	gi|661878285 Mass: 78162 Score: 255 Expect: 7.8e-020 Matches: 15										subtilisin-like protease preproenzyme [Nicotiana tabacum]	Score	Expect	Identities	Positives	Gaps
		unnamed protein product [Coffea canephora]									Sequence ID: gi|253740260|gb|ACT34764.1|Length: 763Number of Matches: 1	1023 bits(2644)	0	498/726(69%)	606/726(83%)	6/726(0%)
		Observed	Mr(expt)	Mr(calc)	ppm	Start		End	Miss	Ions	Peptide
		1309.6636	1308.6563	1308.6575	-0.91	512	-	523	0	62	R.GVHPDWSPAAIR.S + Trp->Kynurenin (W)
		1651.8954	1650.8881	1650.8842	2.38	426	-	440	0	86	K.LEFHGTQLGTKPAPR.V
		1851.0265	1850.0192	1850.0163	1.60	424	-	440	1	93	K.AKLEFHGTQLGTKPAPR.V
	gi|661895512 Mass: 51957 Score: 105 Expect: 7.8e-005 Matches: 11	1817.0227	1816.0154	1816.0094	3.31	198	-	214	0	69	R.TLLGTKPAPIVAEYTSR.G
604		1-K10
	gi|661899485 Mass: 76843 Score: 120 Expect: 2.5e-006 Matches: 11										beta-D-xylosidase 1 precursor [Solanum lycopersicum]	Score	Expect	Identities	Positives	Gaps
		unnamed protein product [Coffea canephora]									Sequence ID: gi|350534908|ref|NP_001233910.1|Length: 770Number of Matches: 1	1120 bits(2898)	0	553/705(78%)	624/705(88%)	2/705(0%)
		Observed	Mr(expt)	Mr(calc)	ppm	Start		End	Miss	Ions	Peptide
		1267.6373	1266.6301	1266.6390	-7.09	291	-	301	0	40	R.ALTNNFATLMR.L + Oxidation (M)
		2224.0552	2223.0479	2223.0444	1.58	110	-	130	0	66	R.GQETPGEDPTLTSNYAAAFVR.G
1011		1-K11
	gi|661894129 Mass: 82375 Score: 344 Expect: 9.8e-029 Matches: 10										PREDICTED: subtilisin-like protease [Nicotiana tomentosiformis]	Score	Expect	Identities	Positives	Gaps
		unnamed protein product [Coffea canephora]									Sequence ID: gi|697119321|ref|XP_009613609.1|Length: 768Number of Matches: 1	1143 bits(2957)	0	599/760(79%)	669/760(88%)	12/760(1%)
		Observed	Mr(expt)	Mr(calc)	ppm	Start		End	Miss	Ions	Peptide
		1341.6190	1340.6117	1340.6282	-12.28	297	-	309	0	72	R.DSVAIGAFSAMEK.G + Oxidation (M)
		1861.9154	1860.9081	1860.9146	-3.45	190	-	206	0	112	R.YFSTGYEATLGPIDVTK.E
		3007.3852	3006.3780	3006.3704	2.52	213	-	244	0	160	R.DDDGHGTHTSTTAAGAIVGGASLFGYASGSAR.G
1141		1-J12
	gi|661898487 Mass: 34079 Score: 62 Expect: 1.6 Matches: 2										PREDICTED: protein ASPARTIC PROTEASE IN GUARD CELL 1-like [Solanum tuberosum]	Score	Expect	Identities	Positives	Gaps
		unnamed protein product [Coffea canephora]									Sequence ID: gi|565349288|ref|XP_006341626.1|Length: 486Number of Matches: 1	308 bits(790)	8e-98	161/296(54%)	217/296(73%)	2/296(0%)
		Observed	Mr(expt)	Mr(calc)	ppm	Start		End	Miss	Ions	Peptide
		1489.8555	1488.8482	1488.8453	1.97	254	-	265	0	62	K.TLPLKPQNYLFR.A
										FASTS
		2434.17	NLPPAAAVGDLDTCYDLSSTPTR (de novo)							3.1e-14	NLPPAGAVGDLDTCYDLSSMPTR
1142		1-N11
	gi|575456452 Mass: 94481 Score: 226 Expect: 6.2e-017 Matches: 15
		beta-galactosidase [Camellia sinensis]
		Observed	Mr(expt)	Mr(calc)	ppm	Start		End	Miss	Ions	Peptide
		2621.2380	2620.2308	2620.2333	-0.97	305	-	328	0	125	R.TSGGPFIATSYDYDAPLDEYGLLR.Q
		2974.4560	2973.4488	2973.4396	3.08	305	-	331	1	90	R.TSGGPFIATSYDYDAPLDEYGLLRQPK.W
	gi|661889540 Mass: 92848 Score: 175 Expect: 7.8e-012 Matches: 18	1099.5129	1098.5057	1098.5094	-3.41	86	-	94	1	43	R.GQYDFEGRK.D
		1509.6896	1508.6823	1508.6929	-7.04	141	-	152	1	69	R.TDNEPFKVEMQR.F + Oxidation (M)
		1901.9752	1900.9679	1900.9683	-0.19	86	-	101	2	41	R.GQYDFEGRKDLVSFIK.L
		1877.9550	1876.9477	1876.9472	0.29	71	-	85	0	94	D.AIETYVFWNLHEPVR.G + Trp->Kynurenin (W)	SemiTrypsin
1657		1-J13
	gi|661898488
		unnamed protein product [Coffea canephora]
		Observed							FASTS	1.1e-17
		1461	SFSYCLVDLDSR (de novo)								SFSYCLVDRDSG
		2447	GGIIVDSGTTITALPAQVYNSVDR (de novo)								GGIIVDSGTTITALPAQVYNSVRD
1658		1-M13
	gi|496474724 Mass: 61610 Score: 130 Expect: 2.6e-07 Matches: 1
		calcineurin-like phosphoesterase [Manihot esculenta]
		Observed	Mr(expt)	Mr(calc)	ppm	Start		End	Miss	Ions	Peptide
		1875.9159	1874.9086	1874.9064	1.19	391	-	406	0	119	K.YGVDIVFNGHVHAYER.S
2060		2-L14
	gi|661894129 Mass: 82375 Score: 581 Expect: 2e-052 Matches: 10										PREDICTED: subtilisin-like protease [Nicotiana tomentosiformis]	Score	Expect	Identities	Positives	Gaps
		unnamed protein product [Coffea canephora]									Sequence ID: gi|697119321|ref|XP_009613609.1|Length: 768Number of Matches: 1	1143 bits(2957)	0	599/760(79%)	669/760(88%)	12/760(1%)
		Observed	Mr(expt)	Mr(calc)	ppm	Start		End	Miss	Ions	Peptide
		1614.6935	1613.6862	1613.7032	-10.53	153	-	167	0	78	K.SFDDTGMGPVPASWK.G + Oxidation (M); Trp->Kynurenin (W)
		1861.9176	1860.9103	1860.9146	-2.27	190	-	206	0	116	R.YFSTGYEATLGPIDVTK.E
		2206.0913	2205.0840	2205.0841	-0.04	190	-	209	1	64	R.YFSTGYEATLGPIDVTKESK.S
		3007.4033	3006.3960	3006.3704	8.53	213	-	244	0	323	R.DDDGHGTHTSTTAAGAIVGGASLFGYASGSAR.G
2618		1-P13
	gi|661883757 Mass: 60370 Score: 786 Expect: 6.2e-073 Matches: 20										berberine bridge enzyme [Hevea brasiliensis]	Score	Expect	Identities	Positives	Gaps
		unnamed protein product [Coffea canephora]									Sequence ID: gi|341819340|gb|AEK87147.1|Length: 539Number of Matches: 1	697 bits(1799)	0	344/516(67%)	422/516(81%)	3/516(0%)
		Observed	Mr(expt)	Mr(calc)	ppm	Start		End	Miss	Ions	Peptide
		1260.5477	1259.5405	1259.5418	-1.09	489	-	499	0	85	K.NSYSEGEVYGR.K
		1388.6409	1387.6336	1387.6368	-2.30	489	-	500	1	41	K.NSYSEGEVYGRK.Y
		1641.7579	1640.7507	1640.7617	-6.72	413	-	426	0	92	R.MSEIPANETPFPHR.A + Oxidation (M)
		1806.8311	1805.8238	1805.8294	-3.13	456	-	470	0	96	R.ELYSFMTPYVSSNPR.Q + Oxidation (M)
		1848.9728	1847.9655	1847.9716	-3.32	396	-	412	0	74	K.MVQLGKPGLVFNPYGGR.M + Oxidation (M)
		2390.0798	2389.0726	2389.0670	2.34	478	-	499	1	220	R.DLDIGTTDNGKNSYSEGEVYGR.K
		2518.1716	2517.1644	2517.1619	0.96	478	-	500	2	157	R.DLDIGTTDNGKNSYSEGEVYGRK.Y
		1577.7600	1576.7527	1576.7634	-6.77	413	-	426	0	60	R.MSEIPANETPFPHR.A + Dethiomethyl (M)	(miss selection of monoisotopic peak)
2942		2-I13
	gi|661893274 Mass: 40015 Score: 237 Expect: 4.9e-018 Matches: 4										cysteine proteinase aleuran type [Nicotiana benthamiana]	Score	Expect	Identities	Positives	Gaps
		unnamed protein product [Coffea canephora]									Sequence ID: gi|71482942|gb|AAZ32410.1|Length: 360Number of Matches: 1	546 bits(1408)	0	272/335(81%)	301/335(89%)	0/335(0%)
		Observed	Mr(expt)	Mr(calc)	ppm	Start		End	Miss	Ions	Peptide
		2167.1802	2166.1729	2166.1586	6.60	271	-	290	0	87	K.YAVGTVRPVSVAFEVVNGFR.F
		2322.0151	2321.0079	2321.0158	-3.42	225	-	245	0	150	K.YNGGLDTEEAYPYTGVDGLCK.Y
2955		1-L14
	gi|661892789 Mass: 30056 Score: 378 Expect: 3.9e-032 Matches: 15										PREDICTED: cysteine-rich repeat secretory protein 55-like [Citrus sinensis]	Score	Expect	Identities	Positives	Gaps
		unnamed protein product [Coffea canephora]									Sequence ID: gi|568862722|ref|XP_006484824.1|Length: 254Number of Matches: 1	337 bits(863)	9e-113	158/233(68%)	188/233(80%)	1/233(0%)
		Observed	Mr(expt)	Mr(calc)	ppm	Start		End	Miss	Ions	Peptide
		1096.5781	1095.5709	1095.5747	-3.47	222	-	230	0	21	R.VLYSSCIVR.Y
		1176.5700	1175.5627	1175.5611	1.33	119	-	127	1	54	R.YETEKFFGR.V
		1378.6964	1377.6891	1377.6823	4.94	68	-	79	1	55	K.AKDQVFGLGQCR.G
		1884.9821	1883.9748	1883.9701	2.50	155	-	173	1	117	K.LSDKISSEAVAPGNNGLGR.G
		1969.0147	1968.0074	1968.0026	2.41	177	-	192	0	99	K.ELSPFLTLYELVQCTR.D
2966		1-M14
	gi|661894129 Mass: 82375 Score: 553 Expect: 1.2e-049 Matches: 11										PREDICTED: subtilisin-like protease [Nicotiana tomentosiformis]	Score	Expect	Identities	Positives	Gaps
		unnamed protein product [Coffea canephora]									Sequence ID: gi|697119321|ref|XP_009613609.1|Length: 768Number of Matches: 1	1143 bits(2957)	0	599/760(79%)	669/760(88%)	12/760(1%)
		Observed	Mr(expt)	Mr(calc)	ppm	Start		End	Miss	Ions	Peptide
		1614.6974	1613.6901	1613.7032	-8.11	153	-	167	0	80	K.SFDDTGMGPVPASWK.G + Oxidation (M); Trp->Kynurenin (W)
		1861.9169	1860.9096	1860.9146	-2.66	190	-	206	0	149	R.YFSTGYEATLGPIDVTK.E
		3007.3845	3006.3772	3006.3704	2.27	213	-	244	0	324	R.DDDGHGTHTSTTAAGAIVGGASLFGYASGSAR.G
	gi|661888922 Mass: 81497 Score: 73 Expect: 0.14 Matches: 7	1443.7258	1442.7186	1442.7194	-0.58	484	-	496	0	75	K.YTPAPSIAYFSAR.G
											more peptides in EST coffea
2967		1-P14
	gi|661894129 Mass: 82375 Score: 544 Expect: 9.8e-049 Matches: 18										PREDICTED: subtilisin-like protease [Nicotiana tomentosiformis]	Score	Expect	Identities	Positives	Gaps
		unnamed protein product [Coffea canephora]									Sequence ID: gi|697119321|ref|XP_009613609.1|Length: 768Number of Matches: 1	1143 bits(2957)	0	599/760(79%)	669/760(88%)	12/760(1%)
		Observed	Mr(expt)	Mr(calc)	ppm	Start		End	Miss	Ions	Peptide
		1614.6921	1613.6849	1613.7032	-11.36	153	-	167	0	88	K.SFDDTGMGPVPASWK.G + Oxidation (M); Trp->Kynurenin (W)
		1626.7030	1625.6957	1625.7032	-4.60	153	-	167	0	(41)	K.SFDDTGMGPVPASWK.G + Oxidation (HW); Oxidation (M)
		1861.9159	1860.9086	1860.9146	-3.19	190	-	206	0	125	R.YFSTGYEATLGPIDVTK.E
		3007.3931	3006.3858	3006.3704	5.12	213	-	244	0	319	R.DDDGHGTHTSTTAAGAIVGGASLFGYASGSAR.G
3029		2-N13
	gi|661886420 Mass: 24727 Score: 101 Expect: 0.0002 Matches: 13										osmotin [Piper colubrinum]	Score	Expect	Identities	Positives	Gaps
		unnamed protein product [Coffea canephora]									Sequence ID: gi|161375756|gb|ABX71220.1|Length: 230Number of Matches: 1	387 bits(993)	2e-133	171/197(87%)	181/197(91%)	0/197(0%)
		Observed	Mr(expt)	Mr(calc)	ppm	Start		End	Miss	Ions	Peptide
		1935.9431	1934.9358	1934.9446	-4.55	49	-	67	0	(80)	R.LDNGQTWTLNVAAGTTGGR.V + Trp->Kynurenin (W)
		1947.9550	1946.9477	1946.9446	1.56	49	-	67	0	(83)	R.LDNGQTWTLNVAAGTTGGR.V + Oxidation (HW)
		1963.9501	1962.9428	1962.9395	1.66	49	-	67	0	89	R.LDNGQTWTLNVAAGTTGGR.V + Dioxidation (W)
3035		1-K15
	gi|661899485 Mass: 76843 Score: 129 Expect: 3.1e-007 Matches: 12										beta-D-xylosidase 1 precursor [Solanum lycopersicum]	Score	Expect	Identities	Positives	Gaps
		unnamed protein product [Coffea canephora]									Sequence ID: gi|350534908|ref|NP_001233910.1|Length: 770Number of Matches: 1	1120 bits(2898)	0	553/705(78%)	624/705(88%)	2/705(0%)
		Observed	Mr(expt)	Mr(calc)	ppm	Start		End	Miss	Ions	Peptide
		1367.7811	1366.7739	1366.7820	-5.96	344	-	357	0	56	K.NTAGSLPLSPAVIK.S
		1431.6655	1430.6583	1430.6460	8.58	321	-	332	0	46	K.DVCTPENQELAR.E
		2319.1428	2318.1355	2318.1424	-2.95	418	-	440	0	17	K.IAAAADAVVLVMGSDQSIETEGR.D + Oxidation (M)
3047		1-N15
	gi|661887190 Mass: 34168 Score: 165 Expect: 7.8e-011 Matches: 7										Chitinase 1 [Theobroma cacao]	Score	Expect	Identities	Positives	Gaps
		unnamed protein product [Coffea canephora]									Sequence ID: gi|590589913|ref|XP_007016585.1|Length: 321Number of Matches: 1	450 bits(1157)	1e-155	220/305(72%)	259/305(84%)	2/305(0%)
		Observed	Mr(expt)	Mr(calc)	ppm	Start		End	Miss	Ions	Peptide
		1029.4297	1028.4224	1028.4451	-22.03	290	-	297	0	38	K.AEDFQYEK.Q
		1084.6034	1083.5961	1083.6036	-6.94	298	-	307	0	64	K.QSQALLATPR.-
		1822.7997	1821.7924	1821.7992	-3.74	224	-	238	0	50	R.GTTVDQFMDYFAQQR.R + Oxidation (M)
3136		1-N16
	gi|661878255 Mass: 42188 Score: 86 Expect: 0.0061 Matches: 5										GDSL-motif lipase/hydrolase family protein [Populus trichocarpa]	Score	Expect	Identities	Positives	Gaps
		unnamed protein product [Coffea canephora]									Sequence ID: gi|566199057|ref|XP_002319029.2|Length: 380Number of Matches: 1	629 bits(1621)	0	292/380(77%)	338/380(88%)	0/380(0%)
		Observed	Mr(expt)	Mr(calc)	ppm	Start		End	Miss	Ions	Peptide
		1348.7240	1347.7167	1347.7584	-30.93	251	-	261	0	35	K.LLNLQLYALCK.K
		2417.2141	2416.2068	2416.1693	15.5	229	-	250	1	51	K.FGTDPSKLDELGCVITHNQASK.L

## Sheet: EST Coffea
Supplementary Table S3: MS data obtained for the C. arabica APF proteins identified at 24hai using EST Coffea database
Spot number		Tpos
440		1-J09
	gi|311179114 Mass: 22968 Score: 283 Expect: 7.7e-023 Matches: 12 Frame: 2										PREDICTED: subtilisin-like protease [Solanum lycopersicum]	Score	Expect	Method	Identities	Positives	Gaps	Frame
		CA00-XX-LV5-056-H04-EQ.F Coffea arabica LV5 Coffea arabica cDNA clone CA00-XX-LV5-056-H04-EQ, mRNA sequence									Sequence ID: gi|723695307|ref|XP_010320327.1|Length: 757Number of Matches: 1	299 bits(766)	3e-94	Compositional matrix adjust.	142/219(65%)	181/219(82%)	1/219(0%)	2
		Observed	Mr(expt)	Mr(calc)	ppm	Start		End	Miss	Ions	Peptide
		1309.6693	1308.6620	1308.6575	3.49	122	-	133	0	64	K.GAHPEWTPAAIR.S + Trp->Kynurenin (W)
		1321.6650	1320.6578	1320.6575	0.22	122	-	133	0	(34)	K.GAHPEWTPAAIR.S + Oxidation (HW)
		1817.0267	1816.0195	1816.0094	5.52	40	-	56	0	140	R.TLLGTKPAPIVAEYTSR.G
		1874.9285	1873.9212	1873.9204	0.43	134	-	151	0	70	R.SAMVTTANPLDNTGTPIR.D + Oxidation (M)
	gi|257019760	1423.6952	1422.6879	1422.6602	19.5	42	-	52	0	36	K.SFNIQMYYVSR.S + Oxidation (M)
	gi|311192478 Mass: 24535 Score: 140 Expect: 1.5e-008 Matches: 3 Frame: 2	3054.4451	3053.4378	3053.4288	2.95	149	-	175	0	140	K.LLSEVSSGTVICDSSESFNNQLYYVSR.S
763		1-J11
	gi|311166933 Mass: 24661 Score: 318 Expect: 2.4e-026 Matches: 13 Frame: 1										alpha-mannosidase precursor [Solanum lycopersicum]	Score	Expect	Identities	Positives	Gaps
		CA00-XX-FB2-037-F05-QH.F Coffea arabica FB2 Coffea arabica cDNA clone CA00-XX-FB2-037-F05-QH, mRNA sequence									Sequence ID: gi|350538359|ref|NP_001234851.1|Length: 1028Number of Matches: 1	364 bits(935)	2e-115	169/214(79%)	192/214(89%)	0/214(0%)
		Observed	Mr(expt)	Mr(calc)	ppm	Start		End	Miss	Ions	Peptide
		1437.7319	1436.7247	1436.7147	6.91	113	-	124	1	116	K.DKDTEFSILVDR.S
		1720.7944	1719.7872	1719.7853	1.10	69	-	82	1	80	K.TFYTDSNGRDFLER.I
		1961.9762	1960.9689	1960.9677	0.64	125	-	142	0	20	R.SVGGSSIFDGQLELMLHR.R + Oxidation (M)
		2420.2039	2419.1966	2419.1921	1.87	10	-	29	0	73	R.GPLFDEVHQNVNSWIYQITR.V + Trp->Kynurenin (W)
	gi|82455643 Mass: 27844 Score: 193 Expect: 7.7e-014 Matches: 12 Frame: 2	1285.7109	1284.7037	1284.7111	-5.82	131	-	141	0	24	K.LVVELAPMEIR.T + Oxidation (M)
		2049.1384	2048.1312	2048.1340	-1.38	123	-	141	1	38	R.GGPVDPIKLVVELAPMEIR.T + Oxidation (M)
		2481.3435	2480.3362	2480.3275	3.54	55	-	76	2	103	R.LAHLYEVGEDKDLSVPARVELK.K
2651		2-N14
	gi|311198643 Mass: 20658 Score: 345 Expect: 4.8e-029 Matches: 23 Frame: 2										germin-like protein, partial [Genlisea aurea]	Score	Expect	Identities	Positives	Gaps
		CA00-XX-IC1-032-H05-EC.F Coffea arabica IC1 Coffea arabica cDNA clone CA00-XX-IC1-032-H05-EC, mRNA sequence									Sequence ID: gi|527204558|gb|EPS70693.1|Length: 204Number of Matches: 1	218 bits(556)	4e-68	131/181(72%)	143/181(79%)	3/181(1%)
		Observed	Mr(expt)	Mr(calc)	ppm	Start		End	Miss	Ions	Peptide
		1332.6643	1331.6570	1331.6544	2.00	39	-	51	0	81	D.PSLPVGPAGYSCK.N
		2111.1809	2110.1736	2110.1575	7.63	79	-	99	0	62	A.VTPAFPPTFPGVNGLGISIAR.L
		2152.9981	2151.9908	2151.9969	-2.86	32	-	51	0	117	A.LDFCVADPSLPVGPAGYSCK.N
		2182.2192	2181.2120	2181.1946	7.94	78	-	99	0	52	A.AVTPAFPPTFPGVNGLGISIAR.L
		2566.4556	2565.4483	2565.4319	6.39	74	-	99	0	32	N.IISAAVTPAFPPTFPGVNGLGISIAR.L
											searched with semi-trypsin
2966		1-M14
	gi|311208806 Mass: 23559 Score: 151 Expect: 1.2e-009 Matches: 1 Frame: 3										PREDICTED: subtilisin-like protease [Nicotiana tomentosiformis]	Score	Expect	Method	Identities	Positives	Gaps
		CA00-XX-LV4-011-E12-JE.F Coffea arabica LV4 Coffea arabica cDNA clone CA00-XX-LV4-011-E12-JE, mRNA sequence									Sequence ID: ref|XP_009599383.1|Length: 773Number of Matches: 1	318 bits(816)	3e-100	Compositional matrix adjust.	146/207(71%)	176/207(85%)	5/207(2%)
		Observed	Mr(expt)	Mr(calc)	ppm	Start		End	Miss	Ions	Peptide
		2237.0840	2236.0767	2236.0747	0.90	135	-	155	0	151	E.SDSESDVIVAVLDTGVWPESK.S + Trp->Kynurenin (W)	SemiTrypsin
											more peptides in NCBI VP
3255		2-I14
	gi|315907668 Mass: 19935 Score: 160 Expect: 1.5e-010 Matches: 6 Frame: 3										PREDICTED: subtilisin-like protease [Solanum lycopersicum]	Score	Expect	Method	Identities	Positives	Gaps	Frame
		CA00-XX-LV5-016-A12-SB.F Coffea arabica LV5 Coffea arabica cDNA clone CA00-XX-LV5-016-A12-SB, mRNA sequence									Sequence ID: gi|723696627|ref|XP_010320531.1|Length: 750Number of Matches: 1	247 bits(631)	5e-75	Compositional matrix adjust.	131/184(71%)	150/184(81%)	0/184(0%)	3
		Observed	Mr(expt)	Mr(calc)	ppm	Start		End	Miss	Ions	Peptide
		2109.0979	2108.0906	2108.0790	5.51	80	-	98	0	151	K.DVIVGVIDTGVWPESLSYR.D + Trp->Kynurenin (W)

## Sheet: Parameters
EST coffea
Database : EST_Coffea coffea_20140929 (1527276 sequences; 286461242 residues)
Protein scores greater than 74 are significant (p<0.05).
Individual ions scores > 47 indicate identity or extensive homology (p<0.05).
NCBI VP
Database : NCBInr 20141030 (51656746 sequences; 18539970823 residues)
Taxonomy : Viridiplantae (Green Plants) (2471722 sequences)
Protein scores greater than 76 are significant (p<0.05).
Individual ions scores > 52 indicate identity or extensive homology (p<0.05).
Parameters Protein Pilot
Enzyme : Trypsin
Fixed modifications : Carbamidomethyl (C)
Variable modifications : Dioxidation (W),Oxidation (HW),Oxidation (M),Trp->Kynurenin (W)
Mass values : Monoisotopic
Protein Mass : Unrestricted
Peptide Mass Tolerance : ± 100 ppm
Fragment Mass Tolerance: ± 0.5 Da
Max Missed Cleavages : 2
Instrument type : MALDI-TOF-TOF
Significant identification
Blast result - high homology (=>85%)
Blast result - low homology (<85%)
