# Supplementary material for: Proteomic analysis of apoplastic fluid of Coffea arabica leaves highlights novel biomarkers for resistance against Hemileia vastatrix
Source: Front Plant Sci. 2015 Jun 30;6:478. doi: 10.3389/fpls.2015.00478 (PMC4484983; doi:10.3389/fpls.2015.00478)
Supplement: Supplementary file 1 [file DataSheet1.ZIP › Supplementary Table S3/Supplementary Table S3_MS data_48h.xls]

## Sheet: NCBI VP
Supplementary Table S3: MS data obtained for the C. arabica APF proteins identified at 48hai using NCBI Viridiplantae database
Spot		Tpos
1006		I01
	gi|661899485 Mass: 76843 Score: 683 Expect: 1.2e-062 Matches: 35										beta-D-xylosidase 1 precursor [Solanum lycopersicum]	Score	Expect	Identities	Positives	Gaps
		unnamed protein product [Coffea canephora]									Sequence ID: gi|350534908|ref|NP_001233910.1|Length: 770Number of Matches: 1	1120 bits(2898)	0	553/705(78%)	624/705(88%)	2/705(0%)
		Observed	Mr(expt)	Mr(calc)	ppm	Start		End	Miss	Ions	Peptide
		1123.5674	1122.5601	1122.5710	-9.68	302	-	311	1	65	R.LGFFDGDPKK.Q
		1267.6333	1266.6260	1266.6390	-10.27	291	-	301	0	57	R.ALTNNFATLMR.L + Oxidation (M)
		1367.7667	1366.7594	1366.7820	-16.50	344	-	357	0	96	K.NTAGSLPLSPAVIK.S
		1431.6606	1430.6534	1430.6460	5.16	321	-	332	0	47	K.DVCTPENQELAR.E
		2224.0698	2223.0625	2223.0444	8.17	110	-	130	0	188	R.GQETPGEDPTLTSNYAAAFVR.G
		2488.2158	2487.2085	2487.1958	5.11	166	-	186	0	158	R.YTFNALVTQQDLDDTFQPPFK.S
	gi|661877404	1203.6742	1202.6669	1202.6441	19.0	293	-	303	0	37	R.ALTNNLAALMR.L + Oxidation (M)
1244		N01
	gi|661898342 Mass: 114780 Score: 539 Expect: 3.1e-048 Matches: 27										PREDICTED: lysosomal alpha-mannosidase-like [Nicotiana sylvestris]	Score	Expect	Identities	Positives	Gaps
		unnamed protein product [Coffea canephora]									Sequence ID: gi|698450172|ref|XP_009775244.1|Length: 1029Number of Matches: 1	1597 bits(4136)	0	773/1014(76%)	886/1014(87%)	12/1014(1%)
		Observed	Mr(expt)	Mr(calc)	ppm	Start		End	Miss	Ions	Peptide
		1285.7065	1284.6993	1284.7111	-9.24	995	-	1005	0	26	K.LVVELAPMEIR.T + Oxidation (M)
		1437.7376	1436.7303	1436.7147	10.8	782	-	793	1	116	K.DKDTEFSILVDR.S
		1512.8010	1511.7938	1511.7773	10.9	844	-	856	1	54	K.FYFRIDPLGEGAK.W
		1720.7982	1719.7909	1719.7853	3.30	738	-	751	1	88	K.TFYTDSNGRDFLER.I
		1961.9695	1960.9622	1960.9677	-2.79	794	-	811	0	40	R.SVGGSSIFDGQLELMLHR.R + Oxidation (M)
		2049.1338	2048.1265	2048.1340	-3.65	987	-	1005	1	63	R.GGPVDPIKLVVELAPMEIR.T + Oxidation (M)
		2118.0730	2117.0657	2117.0688	-1.44	794	-	812	1	16	R.SVGGSSIFDGQLELMLHRR.L + Oxidation (M)
		2481.3506	2480.3433	2480.3275	6.39	919	-	940	2	110	R.LAHLYEVGEDKDLSVPARVELK.K
	gi|661878984	1478.8130	1477.8057	1477.7929	8.68	844	-	856	1	46	K.LYFRIDPLGEGAK.W
1822		K02
	gi|661899485 Mass: 76843 Score: 562 Expect: 1.6e-050 Matches: 22										beta-D-xylosidase 1 precursor [Solanum lycopersicum]	Score	Expect	Identities	Positives	Gaps
		unnamed protein product [Coffea canephora]									Sequence ID: gi|350534908|ref|NP_001233910.1|Length: 770Number of Matches: 1	1120 bits(2898)	0	553/705(78%)	624/705(88%)	2/705(0%)
		Observed	Mr(expt)	Mr(calc)	ppm	Start		End	Miss	Ions	Peptide
		1117.6307	1116.6235	1116.6291	-5.07	311	-	320	1	45	K.KQLYGNLGPK.D
		1123.5783	1122.5710	1122.5710	0.00	302	-	311	1	76	R.LGFFDGDPKK.Q
		1267.6425	1266.6352	1266.6390	-3.04	291	-	301	0	62	R.ALTNNFATLMR.L + Oxidation (M)
		1367.7762	1366.7690	1366.7820	-9.53	344	-	357	0	96	K.NTAGSLPLSPAVIK.S
		1431.6693	1430.6620	1430.6460	11.2	321	-	332	0	78	K.DVCTPENQELAR.E
		2319.1526	2318.1453	2318.1424	1.27	418	-	440	0	59	K.IAAAADAVVLVMGSDQSIETEGR.D + Oxidation (M)
		2488.2073	2487.2000	2487.1958	1.68	166	-	186	0	120	R.YTFNALVTQQDLDDTFQPPFK.S
	gi|661877404	1203.6727	1202.6655	1202.6441	17.8	293	-	303	0	20	R.ALTNNLAALMR.L + Oxidation (M)
2112		N03
	gi|661898487 Mass: 34079 Score: 87 Expect: 0.0053 Matches: 2										PREDICTED: protein ASPARTIC PROTEASE IN GUARD CELL 1-like [Solanum tuberosum]	Score	Expect	Identities	Positives	Gaps
		unnamed protein product [Coffea canephora]									Sequence ID: gi|565349288|ref|XP_006341626.1|Length: 486Number of Matches: 1	308 bits(790)	8e-98	161/296(54%)	217/296(73%)	2/296(0%)
		Observed	Mr(expt)	Mr(calc)	ppm	Start		End	Miss	Ions	Peptide
		1489.8640	1488.8567	1488.8453	7.71	254	-	265	0	87	K.TLPLKPQNYLFR.A
		2434.17	NLPPAAAVGDLDTCYDLSSTPTR (de novo)								NLPPAGAVGDLDTCYDLSSMPTR
3937		K05
	gi|661879795 Mass: 31260 Score: 333 Expect: 1.2e-027 Matches: 15										chitinase family protein [Populus trichocarpa]	Score	Expect	Identities	Positives	Gaps
		unnamed protein product [Coffea canephora]									Sequence ID: gi|566206109|ref|XP_006374316.1|Length: 294Number of Matches: 1	412 bits(1060)	2e-141	210/285(74%)	249/285(87%)	1/285(0%)
		Observed	Mr(expt)	Mr(calc)	ppm	Start		End	Miss	Ions	Peptide
		1087.5111	1086.5038	1086.5168	-11.95	272	-	280	0	69	K.YGGVMIWNK.F + Oxidation (M); Trp->Kynurenin (W)
		1115.5022	1114.4949	1114.5117	-15.07	272	-	280	0	(26)	K.YGGVMIWNK.F + Dioxidation (W); Oxidation (M)
		1248.5822	1247.5749	1247.5822	-5.91	281	-	291	0	106	K.FFDNGYSSAIK.G
		1505.7106	1504.7033	1504.7198	-10.97	281	-	294	1	89	K.FFDNGYSSAIKGSI.-
		2317.0896	2316.0823	2316.0885	-2.67	272	-	291	1	45	K.YGGVMIWNKFFDNGYSSAIK.G + Oxidation (M); Trp->Kynurenin (W)
5527		N05
	gi|383386153 Mass: 9307 Score: 185 Expect: 7.8e-013 Matches: 7
		copper-zinc superoxide dismutase 4, partial [Diospyros oleifera]
		Observed	Mr(expt)	Mr(calc)	ppm	Start		End	Miss	Ions	Peptide
		1363.6981	1362.6908	1362.6892	1.21	55	-	67	0	70	R.AVVVHADPDDLGR.G
		2072.0649	2071.0577	2071.0447	6.27	55	-	74	1	99	R.AVVVHADPDDLGRGGHELSK.S
6603		P05
	gi|661899485 Mass: 76843 Score: 406 Expect: 6.2e-035 Matches: 22										beta-D-xylosidase 1 precursor [Solanum lycopersicum]	Score	Expect	Identities	Positives	Gaps
		unnamed protein product [Coffea canephora]									Sequence ID: gi|350534908|ref|NP_001233910.1|Length: 770Number of Matches: 1	1120 bits(2898)	0	553/705(78%)	624/705(88%)	2/705(0%)
		Observed	Mr(expt)	Mr(calc)	ppm	Start		End	Miss	Ions	Peptide
		1123.5679	1122.5606	1122.5710	-9.24	302	-	311	1	40	R.LGFFDGDPKK.Q
		1267.6387	1266.6314	1266.6390	-6.03	291	-	301	0	37	R.ALTNNFATLMR.L + Oxidation (M)
		1367.7741	1366.7668	1366.7820	-11.14	344	-	357	0	35	K.NTAGSLPLSPAVIK.S
		1634.9235	1633.9162	1633.9039	7.51	68	-	82	1	49	K.SLFEIIGKVVSTEGR.A
		1883.9022	1882.8949	1882.8962	-0.66	151	-	165	1	63	K.HYTAYDLDNWKGIQR.Y + Trp->Kynurenin (W)
		2224.0659	2223.0586	2223.0444	6.41	110	-	130	0	80	R.GQETPGEDPTLTSNYAAAFVR.G
		2488.2051	2487.1978	2487.1958	0.79	166	-	186	0	75	R.YTFNALVTQQDLDDTFQPPFK.S
6615		K06
	gi|661899485 Mass: 76843 Score: 647 Expect: 4.9e-059 Matches: 27										beta-D-xylosidase 1 precursor [Solanum lycopersicum]	Score	Expect	Identities	Positives	Gaps
		unnamed protein product [Coffea canephora]									Sequence ID: gi|350534908|ref|NP_001233910.1|Length: 770Number of Matches: 1	1120 bits(2898)	0	553/705(78%)	624/705(88%)	2/705(0%)
		Observed	Mr(expt)	Mr(calc)	ppm	Start		End	Miss	Ions	Peptide
		1123.5846	1122.5773	1122.5710	5.65	302	-	311	1	78	R.LGFFDGDPKK.Q
		1267.6500	1266.6427	1266.6390	2.93	291	-	301	0	57	R.ALTNNFATLMR.L + Oxidation (M)
		1367.7826	1366.7753	1366.7820	-4.89	344	-	357	0	80	K.NTAGSLPLSPAVIK.S
		1634.9296	1633.9223	1633.9039	11.2	68	-	82	1	70	K.SLFEIIGKVVSTEGR.A
		1883.9182	1882.9109	1882.8962	7.83	151	-	165	1	88	K.HYTAYDLDNWKGIQR.Y + Trp->Kynurenin (W)
		2224.0640	2223.0567	2223.0444	5.53	110	-	130	0	133	R.GQETPGEDPTLTSNYAAAFVR.G
		2488.2044	2487.1971	2487.1958	0.50	166	-	186	0	97	R.YTFNALVTQQDLDDTFQPPFK.S
6773		N06
	gi|661898488 Mass: 51417 Score: 157 Expect: 4.9e-010 Matches: 10										PREDICTED: protein ASPARTIC PROTEASE IN GUARD CELL 1-like [Solanum tuberosum]	Score	Expect	Identities	Positives	Gaps
		unnamed protein product [Coffea canephora]									Sequence ID: gi|565349288|ref|XP_006341626.1|Length: 486Number of Matches: 1	387 bits(994)	5e-126	210/417(50%)	275/417(65%)	12/417(2%)
		Observed	Mr(expt)	Mr(calc)	ppm	Start		End	Miss	Ions	Peptide
		1537.8279	1536.8206	1536.8201	0.32	414	-	425	0	38	K.TLPLRPANYWFR.V + Trp->Kynurenin (W)
		1549.8329	1548.8256	1548.8201	3.55	414	-	425	0	(21)	K.TLPLRPANYWFR.V + Oxidation (HW)
		1565.8196	1564.8123	1564.8150	-1.73	414	-	425	0	(7)	K.TLPLRPANYWFR.V + Dioxidation (W)
		2426.3132	2425.3060	2425.2853	8.53	286	-	308	0	119	K.SSTLEFNSAPPGDSVLVPLIINR.R
6794		M07
	gi|661899485 Mass: 76843 Score: 562 Expect: 1.6e-050 Matches: 22										beta-D-xylosidase 1 precursor [Solanum lycopersicum]	Score	Expect	Identities	Positives	Gaps
		unnamed protein product [Coffea canephora]									Sequence ID: gi|350534908|ref|NP_001233910.1|Length: 770Number of Matches: 1	1120 bits(2898)	0	553/705(78%)	624/705(88%)	2/705(0%)
		Observed	Mr(expt)	Mr(calc)	ppm	Start		End	Miss	Ions	Peptide
		1123.5677	1122.5605	1122.5710	-9.35	302	-	311	1	78	R.LGFFDGDPKK.Q
		1267.6366	1266.6293	1266.6390	-7.67	291	-	301	0	58	R.ALTNNFATLMR.L + Oxidation (M)
		1367.7734	1366.7662	1366.7820	-11.58	344	-	357	0	100	K.NTAGSLPLSPAVIK.S
		1431.6675	1430.6602	1430.6460	9.94	321	-	332	0	97	K.DVCTPENQELAR.E
		2319.1519	2318.1446	2318.1424	0.95	418	-	440	0	49	K.IAAAADAVVLVMGSDQSIETEGR.D + Oxidation (M)
		2488.2097	2487.2024	2487.1958	2.66	166	-	186	0	149	R.YTFNALVTQQDLDDTFQPPFK.S
	gi|661877404	1203.6803	1202.6730	1202.6441	24.0	293	-	303	0	24	R.ALTNNLAALMR.L + Oxidation (M)
6813		I08
	gi|661879795 Mass: 31260 Score: 246 Expect: 6.2e-019 Matches: 11										chitinase family protein [Populus trichocarpa]	Score	Expect	Identities	Positives	Gaps
		unnamed protein product [Coffea canephora]									Sequence ID: gi|566206109|ref|XP_006374316.1|Length: 294Number of Matches: 1	412 bits(1060)	2e-141	210/285(74%)	249/285(87%)	1/285(0%)
		Observed	Mr(expt)	Mr(calc)	ppm	Start		End	Miss	Ions	Peptide
		1087.5171	1086.5098	1086.5168	-6.44	272	-	280	0	60	K.YGGVMIWNK.F + Oxidation (M); Trp->Kynurenin (W)
		1248.5870	1247.5798	1247.5822	-1.99	281	-	291	0	102	K.FFDNGYSSAIK.G
		1505.7173	1504.7100	1504.7198	-6.51	281	-	294	1	68	K.FFDNGYSSAIKGSI.-
6815		K08
	gi|661879795 Mass: 31260 Score: 202 Expect: 1.6e-014 Matches: 8										chitinase family protein [Populus trichocarpa]	Score	Expect	Identities	Positives	Gaps
		unnamed protein product [Coffea canephora]									Sequence ID: gi|566206109|ref|XP_006374316.1|Length: 294Number of Matches: 1	412 bits(1060)	2e-141	210/285(74%)	249/285(87%)	1/285(0%)
		Observed	Mr(expt)	Mr(calc)	ppm	Start		End	Miss	Ions	Peptide
		1087.5021	1086.4948	1086.5168	-20.26	272	-	280	0	27	K.YGGVMIWNK.F + Oxidation (M); Trp->Kynurenin (W)
		1248.5762	1247.5689	1247.5822	-10.70	281	-	291	0	85	K.FFDNGYSSAIK.G
		1505.7058	1504.6985	1504.7198	-14.13	281	-	294	1	76	K.FFDNGYSSAIKGSI.-
6928		J09
	gi|661899485 Mass: 76843 Score: 673 Expect: 1.2e-061 Matches: 30										beta-D-xylosidase 1 precursor [Solanum lycopersicum]	Score	Expect	Identities	Positives	Gaps
		unnamed protein product [Coffea canephora]									Sequence ID: gi|350534908|ref|NP_001233910.1|Length: 770Number of Matches: 1	1120 bits(2898)	0	553/705(78%)	624/705(88%)	2/705(0%)
		Observed	Mr(expt)	Mr(calc)	ppm	Start		End	Miss	Ions	Peptide
		1123.5807	1122.5734	1122.5710	2.18	302	-	311	1	75	R.LGFFDGDPKK.Q
		1267.6459	1266.6386	1266.6390	-0.35	291	-	301	0	52	R.ALTNNFATLMR.L + Oxidation (M)
		1367.7821	1366.7748	1366.7820	-5.25	344	-	357	0	90	K.NTAGSLPLSPAVIK.S
		1883.9183	1882.9111	1882.8962	7.89	151	-	165	1	95	K.HYTAYDLDNWKGIQR.Y + Trp->Kynurenin (W)
		2224.0657	2223.0584	2223.0444	6.30	110	-	130	0	118	R.GQETPGEDPTLTSNYAAAFVR.G
		2319.1543	2318.1470	2318.1424	2.00	418	-	440	0	56	K.IAAAADAVVLVMGSDQSIETEGR.D + Oxidation (M)
		2488.2034	2487.1961	2487.1958	0.11	166	-	186	0	130	R.YTFNALVTQQDLDDTFQPPFK.S
	gi|661877404	1203.6886	1202.6813	1202.6441	30.9	293	-	303	0	20	R.ALTNNLAALMR.L + Oxidation (M)
6994		M09
	gi|661899485 Mass: 76843 Score: 721 Expect: 2e-066 Matches: 29										beta-D-xylosidase 1 precursor [Solanum lycopersicum]	Score	Expect	Identities	Positives	Gaps
		unnamed protein product [Coffea canephora]									Sequence ID: gi|350534908|ref|NP_001233910.1|Length: 770Number of Matches: 1	1120 bits(2898)	0	553/705(78%)	624/705(88%)	2/705(0%)
		Observed	Mr(expt)	Mr(calc)	ppm	Start		End	Miss	Ions	Peptide
		1123.5778	1122.5705	1122.5710	-0.43	302	-	311	1	82	R.LGFFDGDPKK.Q
		1267.6462	1266.6390	1266.6390	-0.06	291	-	301	0	54	R.ALTNNFATLMR.L + Oxidation (M)
		1367.7842	1366.7769	1366.7820	-3.73	344	-	357	0	97	K.NTAGSLPLSPAVIK.S
		1634.9282	1633.9209	1633.9039	10.4	68	-	82	1	96	K.SLFEIIGKVVSTEGR.A
		1883.9179	1882.9106	1882.8962	7.64	151	-	165	1	97	K.HYTAYDLDNWKGIQR.Y + Trp->Kynurenin (W)
		2224.0615	2223.0542	2223.0444	4.43	110	-	130	0	133	R.GQETPGEDPTLTSNYAAAFVR.G
		2488.2048	2487.1976	2487.1958	0.69	166	-	186	0	110	R.YTFNALVTQQDLDDTFQPPFK.S
7005		P09
	gi|661899485 Mass: 76843 Score: 268 Expect: 3.9e-021 Matches: 16										beta-D-xylosidase 1 precursor [Solanum lycopersicum]	Score	Expect	Identities	Positives	Gaps
		unnamed protein product [Coffea canephora]									Sequence ID: gi|350534908|ref|NP_001233910.1|Length: 770Number of Matches: 1	1120 bits(2898)	0	553/705(78%)	624/705(88%)	2/705(0%)
		Observed	Mr(expt)	Mr(calc)	ppm	Start		End	Miss	Ions	Peptide
		1123.5730	1122.5657	1122.5710	-4.67	302	-	311	1	58	R.LGFFDGDPKK.Q
		1267.6388	1266.6315	1266.6390	-5.94	291	-	301	0	54	R.ALTNNFATLMR.L + Oxidation (M)
		1367.7754	1366.7681	1366.7820	-10.16	344	-	357	0	81	K.NTAGSLPLSPAVIK.S
		1431.6703	1430.6630	1430.6460	11.9	321	-	332	0	60	K.DVCTPENQELAR.E

## Sheet: EST Coffea
Supplemental Table S3: MS data obtained for the C. arabica APF proteins identified at 48h using EST Coffea database
Spot		Tpos
2005		O02
	gi|315797480 Mass: 12460 Score: 112 Expect: 9.6e-006 Matches: 4 Frame: 2										PREDICTED: protein ASPARTIC PROTEASE IN GUARD CELL 1-like [Solanum tuberosum]	Score	Expect	Identities	Positives	Gaps
		CC00-XX-SH3-017-A10-EM.F Coffea canephora SH3 Coffea canephora cDNA clone CC00-XX-SH3-017-A10-EM, mRNA sequence									Sequence ID: gi|565349288|ref|XP_006341626.1|Length: 486Number of Matches: 1	113 bits(282)	3e-27	55/85(65%)	62/85(72%)	1/85(1%)
		Observed	Mr(expt)	Mr(calc)	ppm	Start		End	Miss	Ions	Peptide
		1489.8585	1488.8512	1488.8453	4.02	27	-	38	0	70	K.TLPLKPQNYLFR.A
		1567.6523	1566.6451	1566.6483	-2.09	13	-	26	0	34	R.DGFPMMSFQFSGGK.T + 2 Oxidation (M)
2622		L04
	gi|311179114 Mass: 22968 Score: 232 Expect: 9.6e-018 Matches: 9 Frame: 2										PREDICTED: subtilisin-like protease-like [Solanum lycopersicum]	Score	Expect	Identities	Positives	Gaps
		CA00-XX-LV5-056-H04-EQ.F Coffea arabica LV5 Coffea arabica cDNA clone CA00-XX-LV5-056-H04-EQ, mRNA sequence									Sequence ID: gi|460385781|ref|XP_004238580.1|Length: 1269Number of Matches: 2	300 bits(767)	1e-90	142/219(65%)	181/219(82%)	1/219(0%)
		Observed	Mr(expt)	Mr(calc)	ppm	Start		End	Miss	Ions	Peptide
		1309.6671	1308.6598	1308.6575	1.81	122	-	133	0	54	K.GAHPEWTPAAIR.S + Trp->Kynurenin (W)
		1817.0276	1816.0203	1816.0094	5.99	40	-	56	0	130	R.TLLGTKPAPIVAEYTSR.G
		1874.9119	1873.9046	1873.9204	-8.42	134	-	151	0	40	R.SAMVTTANPLDNTGTPIR.D + Oxidation (M)
6789		I07
	gi|315797480 Mass: 12460 Score: 92 Expect: 0.001 Matches: 4 Frame: 2										PREDICTED: protein ASPARTIC PROTEASE IN GUARD CELL 1-like [Solanum tuberosum]	Score	Expect	Identities	Positives	Gaps
		CC00-XX-SH3-017-A10-EM.F Coffea canephora SH3 Coffea canephora cDNA clone CC00-XX-SH3-017-A10-EM, mRNA sequence									Sequence ID: gi|565349288|ref|XP_006341626.1|Length: 486Number of Matches: 1	113 bits(282)	3e-27	55/85(65%)	62/85(72%)	1/85(1%)
		Observed	Mr(expt)	Mr(calc)	ppm	Start		End	Miss	Ions	Peptide
		1489.8711	1488.8638	1488.8453	12.5	27	-	38	0	63	K.TLPLKPQNYLFR.A
		1567.6346	1566.6274	1566.6483	-13.38	13	-	26	0	22	R.DGFPMMSFQFSGGK.T + 2 Oxidation (M)
6865		O08
	gi|315797480 Mass: 12460 Score: 137 Expect: 3e-008 Matches: 5 Frame: 2										PREDICTED: protein ASPARTIC PROTEASE IN GUARD CELL 1-like [Solanum tuberosum]	Score	Expect	Identities	Positives	Gaps
		CC00-XX-SH3-017-A10-EM.F Coffea canephora SH3 Coffea canephora cDNA clone CC00-XX-SH3-017-A10-EM, mRNA sequence									Sequence ID: gi|565349288|ref|XP_006341626.1|Length: 486Number of Matches: 1	113 bits(282)	3e-27	55/85(65%)	62/85(72%)	1/85(1%)
		Observed	Mr(expt)	Mr(calc)	ppm	Start		End	Miss	Ions	Peptide
		1489.8563	1488.8490	1488.8453	2.54	27	-	38	0	90	K.TLPLKPQNYLFR.A
		1567.6338	1566.6265	1566.6483	-13.93	13	-	26	0	34	R.DGFPMMSFQFSGGK.T + 2 Oxidation (M)
7424		K10
	gi|315809236 Mass: 26304 Score: 327 Expect: 3e-027 Matches: 27 Frame: 1										PREDICTED: protein ASPARTIC PROTEASE IN GUARD CELL 1-like [Solanum tuberosum]	Score	Expect	Identities	Positives	Gaps
		CA00-XX-RM1-001-E03-EP.F Coffea arabica RM1 Coffea arabica cDNA clone CA00-XX-RM1-001-E03-EP, mRNA sequence									Sequence ID: gi|565349288|ref|XP_006341626.1|Length: 486Number of Matches: 1	247 bits(631)	3e-75	133/244(55%)	174/244(71%)	8/244(3%)
		Observed	Mr(expt)	Mr(calc)	ppm	Start		End	Miss	Ions	Peptide
		1602.8224	1601.8151	1601.8049	6.36	26	-	41	0	137	E.DLEAPLTPSGGGYVAR.V	semi-trypsin
		1956.0723	1955.0650	1955.0840	-9.73	161	-	181	0	95	K.AAGILGLGGTAVGFPSQIQAK.S
		2630.3435	2629.3362	2629.3309	2.03	194	-	218	0	95	S.SSSTLEFNSAPPGDSILVPLIMNPK.S + Oxidation (M)	semi-trypsin (S => R substitution)
2025		H5
	gi|315797480 Mass: 12460 Score: 135 Expect: 2.7e-006 Matches: 8 Frame: 2										PREDICTED: protein ASPARTIC PROTEASE IN GUARD CELL 1-like [Solanum tuberosum]	Score	Expect	Method	Identities	Positives	Gaps	Frame
		CC00-XX-SH3-017-A10-EM.F Coffea canephora SH3 Coffea canephora cDNA clone CC00-XX-SH3-017-A10-EM, mRNA sequence									Sequence ID: gi|565349288|ref|XP_006341626.1|Length: 486Number of Matches: 1	114 bits(286)	6e-29	Compositional matrix adjust.	55/85(65%)	62/85(72%)	1/85(1%)	2
		Observed	Mr(expt)	Mr(calc)	ppm	Start		End	Miss	Ions	Peptide
		1489.8580	1488.8508	1488.8453	3.69	27	-	38	0	73	K.TLPLKPQNYLFR.A
		1567.6343	1566.6270	1566.6483	-13.61	13	-	26	0	32	R.DGFPMMSFQFSGGK.T + 2 Oxidation (M)
3292		H10
	gi|311205081 Mass: 21908 Score: 215 Expect: 2.7e-014 Matches: 13 Frame: 2										chitinase family protein [Populus trichocarpa]	Score	Expect	Method	Identities	Positives	Gaps	Frame
		CA00-XX-RX1-006-D06-EB.F Coffea arabica RX1 Coffea arabica cDNA clone CA00-XX-RX1-006-D06-EB, mRNA sequence									Sequence ID: gi|566253335|ref|XP_006387203.1|Length: 294Number of Matches: 1	229 bits(585)	2e-72	Compositional matrix adjust.	106/149(71%)	128/149(85%)	1/149(0%)	2
		Observed	Mr(expt)	Mr(calc)	ppm	Start		End	Miss	Ions	Peptide
		1101.5192	1100.5119	1100.5325	-18.68	127	-	135	0	74	K.YAGVMIWNK.Y + Oxidation (M); Trp->Kynurenin (W)
		1113.5189	1112.5116	1112.5324	-18.69	127	-	135	0	(18)	K.YAGVMIWNK.Y + Dioxidation (W)
		1306.6481	1305.6408	1305.6353	4.18	136	-	146	1	77	K.YFDRGYSSAIK.G
		1549.7712	1548.7640	1548.7572	4.34	136	-	149	2	12	K.YFDRGYSSAIKGSV.-
		1682.7954	1681.7881	1681.7923	-2.45	127	-	139	1	35	K.YAGVMIWNKYFDR.G + Oxidation (M); Trp->Kynurenin (W)
6624		H9
	gi|311167594 Mass: 14640 Score: 207 Expect: 1.7e-013 Matches: 11 Frame: 3										chitinase family protein [Populus trichocarpa]	Score	Expect	Method	Identities	Positives	Gaps	Frame
		CA00-XX-CS1-000-F11-EZ.F Coffea arabica CS1 Coffea arabica cDNA clone CA00-XX-CS1-000-F11-EZ, mRNA sequence									Sequence ID: gi|566206109|ref|XP_006374316.1|Length: 294Number of Matches: 1	97.1 bits(240)	1e-22	Compositional matrix adjust.	57/70(81%)	66/70(94%)	1/70(1%)	3
		Observed	Mr(expt)	Mr(calc)	ppm	Start		End	Miss	Ions	Peptide
		1087.5027	1086.4954	1086.5168	-19.70	47	-	55	0	78	K.YGGVMIWNK.F + Oxidation (M); Trp->Kynurenin (W)
		1248.5813	1247.5740	1247.5822	-6.59	56	-	66	0	93	K.FFDNGYSSAIK.G
6790		H6
	gi|315797480 Mass: 12460 Score: 160 Expect: 8.7e-009 Matches: 5 Frame: 2										PREDICTED: protein ASPARTIC PROTEASE IN GUARD CELL 1-like [Solanum tuberosum]	Score	Expect	Method	Identities	Positives	Gaps	Frame
		CC00-XX-SH3-017-A10-EM.F Coffea canephora SH3 Coffea canephora cDNA clone CC00-XX-SH3-017-A10-EM, mRNA sequence									Sequence ID: gi|565349288|ref|XP_006341626.1|Length: 486Number of Matches: 1	114 bits(286)	6e-29	Compositional matrix adjust.	55/85(65%)	62/85(72%)	1/85(1%)	2
		Observed	Mr(expt)	Mr(calc)	ppm	Start		End	Miss	Ions	Peptide
		1489.8590	1488.8517	1488.8453	4.35	27	-	38	0	82	K.TLPLKPQNYLFR.A
		1567.6355	1566.6282	1566.6483	-12.83	13	-	26	0	63	R.DGFPMMSFQFSGGK.T + 2 Oxidation (M)
	gi|50061379 Mass: 20006 Score: 64 Expect: 35 Matches: 5 Frame: 2	1058.5977	1057.5904	1057.5920	-1.52	160	-	169	0	53	R.LPPAAYSALR.A
6805		H2
	gi|257019760 Mass: 27485 Score: 219 Expect: 1.1e-014 Matches: 9 Frame: 3										PREDICTED: subtilisin-like protease [Vitis vinifera]	Score	Expect	Method	Identities	Positives	Gaps	Frame
		TransId-224090 CACATN1 Coffea arabica cDNA clone CACATN1-7K02TV similar to Subtilisin-like protease - Alnus glutinosa (Alder), mRNA sequence									Sequence ID: gi|225458653|ref|XP_002284864.1|Length: 763Number of Matches: 1	310 bits(795)	1e-97	Compositional matrix adjust.	156/259(60%)	195/259(75%)	2/259(0%)	3
		Observed	Mr(expt)	Mr(calc)	ppm	Start		End	Miss	Ions	Peptide
		1309.6675	1308.6602	1308.6575	2.09	188	-	199	0	91	K.GAHPEWTPAAIR.S + Trp->Kynurenin (W)
		1309.6675	1308.6602	1308.6575	2.10	188	-	199	0	---	K.GAHPEWTPAAIR.S + Trp->Kynurenin (W)
		1337.6769	1336.6696	1336.6524	12.9	188	-	199	0	---	K.GAHPEWTPAAIR.S + Dioxidation (W)
		1337.6769	1336.6696	1336.6524	12.9	188	-	199	0	---	K.GAHPEWTPAAIR.S + Dioxidation (W)
		1423.6848	1422.6775	1422.6602	12.2	42	-	52	0	---	K.SFNIQMYYVSR.S + Oxidation (M)
		1423.6848	1422.6775	1422.6602	12.2	42	-	52	0	5	K.SFNIQMYYVSR.S + Oxidation (M)
		1817.0256	1816.0183	1816.0094	4.90	106	-	122	0	---	R.TLLGTKPAPIVAEYTSR.G
		1817.0256	1816.0184	1816.0094	4.91	106	-	122	0	110	R.TLLGTKPAPIVAEYTSR.G
		1840.9774	1839.9701	1839.9690	0.59	200	-	217	0	---	R.SALVTTANPLDNTGTPIR.D

## Sheet: parameters
EST coffea
Database : EST_Coffea coffea_20140929 (1527276 sequences; 286461242 residues)
Protein scores greater than 74 are significant (p<0.05).
Individual ions scores > 48 indicate identity or extensive homology (p<0.05).
NCBI VP
Database : NCBInr 20141030 (51656746 sequences; 18539970823 residues)
Taxonomy : Viridiplantae (Green Plants) (2471722 sequences
Protein scores greater than 76 are significant (p<0.05).
Individual ions scores > 53 indicate identity or extensive homology (p<0.05).
Parameters Protein Pilot
Enzyme : Trypsin
Fixed modifications : Carbamidomethyl (C)
Variable modifications : Dioxidation (W),Oxidation (HW),Oxidation (M),Trp->Kynurenin (W)
Mass values : Monoisotopic
Protein Mass : Unrestricted
Peptide Mass Tolerance : ± 100 ppm
Fragment Mass Tolerance: ± 0.5 Da
Max Missed Cleavages : 2
Instrument type : MALDI-TOF-TOF
Significant identification
Blast result - high homology (=>85%)
Blast result - low homology (<85%)
