# Supplementary material for: Proteomic analysis of apoplastic fluid of Coffea arabica leaves highlights novel biomarkers for resistance against Hemileia vastatrix
Source: Front Plant Sci. 2015 Jun 30;6:478. doi: 10.3389/fpls.2015.00478 (PMC4484983; doi:10.3389/fpls.2015.00478)
Supplement: Supplementary file 1 [file DataSheet1.ZIP › Supplementary Table S3/Supplementary Table S3_MS data_72h.xls]

## Sheet: NCBI VP
Supplementary Table S3: MS data obtained for the C. arabica APF proteins identified at 72h using NCBI Viridiplantae database
Spot		Tpos
117		A01
	gi|661878285 Mass: 78162 Score: 289 Expect: 3.1e-023 Matches: 19										PREDICTED: subtilisin-like protease [Nicotiana sylvestris]	Score	Expect	Identities	Positives	Gaps
		unnamed protein product [Coffea canephora]									Sequence ID: gi|698557660|ref|XP_009771086.1|Length: 772Number of Matches: 1	1038 bits(2685)	0	512/727(70%)	616/727(84%)	6/727(0%)
		Observed	Mr(expt)	Mr(calc)	ppm	Start		End	Miss	Ions	Peptide
		1309.6798	1308.6725	1308.6575	11.5	512	-	523	0	70	R.GVHPDWSPAAIR.S + Trp->Kynurenin (W)
		1337.6716	1336.6644	1336.6524	8.95	512	-	523	0	(52)	R.GVHPDWSPAAIR.S + Dioxidation (W)
		1651.9067	1650.8995	1650.8842	9.25	426	-	440	0	104	K.LEFHGTQLGTKPAPR.V
		1851.0363	1850.0290	1850.0163	6.88	424	-	440	1	100	K.AKLEFHGTQLGTKPAPR.V
		3650.6030	3649.5958	3649.6016	-1.60	176	-	212	0	3	R.DTDGHGTHTSSTAAGSYVEGASFFGYASGTAIGMAPR.A + Oxidation (M)
	gi|595838789 Mass: 36502 Score: 30 Matches: 1(0) Sequences: 1(0)	1320.6768	1319.6695	1319.6734	-3.00	129	-	140	0	30	K.ATHPNWSPAALR.S
229		E01
	gi|661893286 Mass: 21999 Score: 196 Expect: 6.2e-014 Matches: 10										germin-like protein, partial [Genlisea aurea]	Score	Expect	Identities	Positives	Gaps
		unnamed protein product [Coffea canephora]									Sequence ID: gi|527204558|gb|EPS70693.1|Length: 204Number of Matches: 1	274 bits(700)	9e-90	148/204(73%)	163/204(79%)	3/204(1%)
		Observed	Mr(expt)	Mr(calc)	ppm	Start		End	Miss	Ions	Peptide
		1175.6556	1174.6484	1174.6598	-9.71	188	-	197	0	62	K.TTFLDIPQIK.K
		1247.6488	1246.6415	1246.6459	-3.48	142	-	152	0	64	R.GLLHFQFNSGK.S
		1349.7137	1348.7065	1348.7173	-8.04	130	-	141	1	41	K.TLVKGDVMAFPR.G + Oxidation (M)
											More peptides in EST coffea
269		B02
	gi|661899485 Mass: 76843 Score: 481 Expect: 2e-042 Matches: 26										PREDICTED: beta-xylosidase/alpha-L-arabinofuranosidase 2-like [Nicotiana sylvestris]	Score	Expect	Identities	Positives	Gaps
		unnamed protein product [Coffea canephora]									Sequence ID: gi|698512394|ref|XP_009801214.1|Length: 784Number of Matches: 1	1155 bits(2987)	0	568/705(81%)	632/705(89%)	2/705(0%)
		Observed	Mr(expt)	Mr(calc)	ppm	Start		End	Miss	Ions	Peptide
		1123.5767	1122.5694	1122.5710	-1.41	302	-	311	1	70	R.LGFFDGDPKK.Q
		1267.6431	1266.6358	1266.6390	-2.56	291	-	301	0	50	R.ALTNNFATLMR.L + Oxidation (M)
		1367.7833	1366.7761	1366.7820	-4.35	344	-	357	0	100	K.NTAGSLPLSPAVIK.S
		2224.0618	2223.0545	2223.0444	4.55	110	-	130	0	146	R.GQETPGEDPTLTSNYAAAFVR.G
		2319.1538	2318.1465	2318.1424	1.79	418	-	440	0	66	K.IAAAADAVVLVMGSDQSIETEGR.D + Oxidation (M)
	gi|661899485 Mass: 76843 Score: 69 Matches: 1(1) Sequences: 1(1)	1203.6965	1202.6892	1202.6408	40.3	291	-	301	0	69	R.ALTNNFATLMR.L + Dethiomethyl (M)
	gi|661899485 Mass: 76843 Score: 85 Matches: 1(1) Sequences: 1(1)	1410.7468	1409.7395	1409.7303	6.54	118	-	130	0	87	D.PTLTSNYAAAFVR.G	SemTrypsin
	gi|242076578 Mass: 83979 Score: 22 Matches: 1(0) Sequences: 1(0)	2489.2029	2488.1956	2488.1910	1.83	218	-	238	1	22	R.YTFNAKVNAQDLEDTYQPPFK.T	(miss selection by MALDI/TOF/TOF - it's not the 1st monoisotopic peak)
		1422.7432	PILTSNYAAAFVR (de novo-sequencing) - isoform of 1410								D.PTLTSNYAAAFVR.G	SemTrypsin
275		H02
	gi|661892454 Mass: 27320 Score: 251 Expect: 2e-019 Matches: 8										PREDICTED: basic 7S globulin [Vitis vinifera]	Score	Expect	Identities	Positives	Gaps
		unnamed protein product [Coffea canephora]									Sequence ID: gi|225436984|ref|XP_002272235.1|Length: 436Number of Matches: 1	354 bits(909)	3e-117	178/232(77%)	202/232(87%)	0/232(0%)
		Observed	Mr(expt)	Mr(calc)	ppm	Start		End	Miss	Ions	Peptide
		1827.9664	1826.9592	1826.9666	-4.06	110	-	125	0	112	K.ISTVNPYTVLETSIYK.A
		2630.3154	2629.3082	2629.2965	4.42	29	-	53	0	124	R.ASGVAFFGDGPYNFLPNIEAAGFLR.Y
	gi|661892453 Mass: 19923 Score: 124 Expect: 9.8e-007 Matches: 6	1342.6765	1341.6692	1341.6677	1.14	86	-	96	0	16	K.DYVSSTYRPVR.C
		1526.8643	1525.8570	1525.8464	6.92	63	-	77	0	94	R.TPSVSLNVVLDLGGR.F
	gi|291002744 Mass: 48092 Score: 29 Matches: 1(0) Sequences: 1(0)	1141.5753	1140.5680	1140.5597	7.28	203	-	212	0	29	K.FALCLSSSTR.A
300		D03
	gi|661898342 Mass: 114780 Score: 390 Expect: 2.5e-033 Matches: 22										PREDICTED: lysosomal alpha-mannosidase-like [Nicotiana sylvestris]	Score	Expect	Identities	Positives	Gaps
		unnamed protein product [Coffea canephora]									Sequence ID: gi|698450172|ref|XP_009775244.1|Length: 1029Number of Matches: 1	1597 bits(4136)	0	773/1014(76%)	886/1014(87%)	12/1014(1%)
		Observed	Mr(expt)	Mr(calc)	ppm	Start		End	Miss	Ions	Peptide
		1285.6970	1284.6897	1284.7111	-16.65	995	-	1005	0	40	K.LVVELAPMEIR.T + Oxidation (M)
		1437.7250	1436.7177	1436.7147	2.08	782	-	793	1	112	K.DKDTEFSILVDR.S
		1720.7909	1719.7836	1719.7853	-0.96	738	-	751	1	67	K.TFYTDSNGRDFLER.I
		2049.1343	2048.1270	2048.1340	-3.41	987	-	1005	1	48	R.GGPVDPIKLVVELAPMEIR.T + Oxidation (M)
		2481.3416	2480.3343	2480.3275	2.75	919	-	940	2	98	R.LAHLYEVGEDKDLSVPARVELK.K
303		E02
	gi|661878285 Mass: 78162 Score: 196 Expect: 6.2e-014 Matches: 10										PREDICTED: subtilisin-like protease [Nicotiana sylvestris]	Score	Expect	Identities	Positives	Gaps
		unnamed protein product [Coffea canephora]									Sequence ID: gi|698557660|ref|XP_009771086.1|Length: 772Number of Matches: 1	1038 bits(2685)	0	512/727(70%)	616/727(84%)	6/727(0%)
		Observed	Mr(expt)	Mr(calc)	ppm	Start		End	Miss	Ions	Peptide
		1651.9003	1650.8930	1650.8842	5.34	426	-	440	0	98	K.LEFHGTQLGTKPAPR.V
		1851.0264	1850.0191	1850.0163	1.54	424	-	440	1	89	K.AKLEFHGTQLGTKPAPR.V
323		F03
	gi|661899485 Mass: 76843 Score: 97 Expect: 0.00053 Matches: 10										PREDICTED: beta-xylosidase/alpha-L-arabinofuranosidase 2-like [Nicotiana sylvestris]	Score	Expect	Identities	Positives	Gaps
		unnamed protein product [Coffea canephora]									Sequence ID: gi|698512394|ref|XP_009801214.1|Length: 784Number of Matches: 1	1155 bits(2987)	0	568/705(81%)	632/705(89%)	2/705(0%)
		Observed	Mr(expt)	Mr(calc)	ppm	Start		End	Miss	Ions	Peptide
		1267.6365	1266.6292	1266.6390	-7.77	291	-	301	0	37	R.ALTNNFATLMR.L + Oxidation (M)
		2224.0654	2223.0582	2223.0444	6.19	110	-	130	0	60	R.GQETPGEDPTLTSNYAAAFVR.G
		1422.7432	PILTSNYAAAFVR (de novo-sequencing) - isoform of 1410								D.PTLTSNYAAAFVR.G	SemTrypsin
367		F04
	gi|384597517 Mass: 35923 Score: 450 Expect: 2.5e-039 Matches: 18
		pectin methylesterase [Coffea arabica]
		Observed	Mr(expt)	Mr(calc)	ppm	Start		End	Miss	Ions	Peptide
		1038.5446	1037.5373	1037.5294	7.59	268	-	275	0	18	R.SYLGRPWK.E + Dioxidation (W)
		1085.5419	1084.5346	1084.5302	4.07	123	-	132	0	67	R.SVGAGWTTFR.S + Trp->Kynurenin (W)
		1378.7379	1377.7306	1377.7253	3.92	133	-	146	0	131	R.SSTVAVVGDGFIAR.G
		1446.6953	1445.6880	1445.6827	3.72	90	-	101	0	78	K.AGAYFEYIEVER.K
		1529.8774	1528.8702	1528.8613	5.79	253	-	267	0	126	K.VAAAADLLPVLSSFR.S
	gi|661881087 Mass: 42991 Score: 171 Expect: 2e-011 Matches: 9	1549.7225	1548.7153	1548.7096	3.65	316	-	328	0	103	K.AGAYYEYIEVESR.K
	gi|661881088 Mass: 65466 Score: 500 Expect: 2.5e-044 Matches: 23	1038.5446	1037.5373	1037.5406	-3.24	486	-	493	0	29	R.SYLGRPWR.E + Trp->Kynurenin (W)
		2011.0416	2010.0344	2010.0283	3.02	365	-	383	0	123	R.GITVENYAGPSQHQAVALR.S
	gi|401834530 Mass: 64267 Score: 45 Matches: 1(0) Sequences: 1(0)	2026.0499	2025.0427	2025.0756	-16.25	363	-	381	1	47	R.SITFQNTAGPSKHQAVALR.V
377		B04
	gi|661899485 Mass: 76843 Score: 382 Expect: 1.6e-032 Matches: 20										PREDICTED: beta-xylosidase/alpha-L-arabinofuranosidase 2-like [Nicotiana sylvestris]	Score	Expect	Identities	Positives	Gaps
		unnamed protein product [Coffea canephora]									Sequence ID: gi|698512394|ref|XP_009801214.1|Length: 784Number of Matches: 1	1155 bits(2987)	0	568/705(81%)	632/705(89%)	2/705(0%)
		Observed	Mr(expt)	Mr(calc)	ppm	Start		End	Miss	Ions	Peptide
		1123.5741	1122.5668	1122.5710	-3.69	302	-	311	1	66	R.LGFFDGDPKK.Q
		1267.6395	1266.6323	1266.6390	-5.36	291	-	301	0	52	R.ALTNNFATLMR.L + Oxidation (M)
		1367.7784	1366.7712	1366.7820	-7.93	344	-	357	0	100	K.NTAGSLPLSPAVIK.S
		2224.0601	2223.0528	2223.0444	3.78	110	-	130	0	127	R.GQETPGEDPTLTSNYAAAFVR.G
	gi|661899485 Mass: 76843 Score: 56 Matches: 1(1) Sequences: 1(1)	1203.6704	1202.6631	1202.6408	18.6	291	-	301	0	56	R.ALTNNFATLMR.L + Dethiomethyl (M)
	gi|661899485 Mass: 76843 Score: 110 Matches: 1(1) Sequences: 1(1)	1410.7429	1409.7356	1409.7303	3.78	118	-	130	0	111	D.PTLTSNYAAAFVR.G	SemTrypsin
		1422.7432	PILTSNYAAAFVR (de novo-sequencing) - isoform of 1410								D.PTLTSNYAAAFVR.G	SemTrypsin
	gi|661899485 Mass: 76843 Score: 90 Expect: 0.0025 Matches: 1	2488.0000	2486.9927	2487.1958	-81.66	166	-	186	0	79	R.YTFNALVTQQDLDDTFQPPFK.S	(2489 miss selection of MALDI/TOF/TOF. It's not the 1st monoisotopic peak)
421		G04
	gi|661899485 Mass: 76843 Score: 242 Expect: 1.6e-018 Matches: 18										PREDICTED: beta-xylosidase/alpha-L-arabinofuranosidase 2-like [Nicotiana sylvestris]	Score	Expect	Identities	Positives	Gaps
		unnamed protein product [Coffea canephora]									Sequence ID: gi|698512394|ref|XP_009801214.1|Length: 784Number of Matches: 1	1155 bits(2987)	0	568/705(81%)	632/705(89%)	2/705(0%)
		Observed	Mr(expt)	Mr(calc)	ppm	Start		End	Miss	Ions	Peptide
		1123.5714	1122.5641	1122.5710	-6.09	302	-	311	1	65	R.LGFFDGDPKK.Q
		1267.6362	1266.6290	1266.6390	-7.96	291	-	301	0	51	R.ALTNNFATLMR.L + Oxidation (M)
		1367.7776	1366.7703	1366.7820	-8.55	344	-	357	0	62	K.NTAGSLPLSPAVIK.S
		2319.1516	2318.1443	2318.1424	0.84	418	-	440	0	46	K.IAAAADAVVLVMGSDQSIETEGR.D + Oxidation (M)
	gi|661899485 Mass: 76843 Score: 69 Matches: 1(1) Sequences: 1(1)	1203.6676	1202.6603	1202.6408	16.3	291	-	301	0	69	R.ALTNNFATLMR.L + Dethiomethyl (M)
466		B05
	gi|661879963 Mass: 55478 Score: 245 Expect: 7.8e-019 Matches: 11										serine carboxypeptidase, putative [Ricinus communis]	Score	Expect	Identities	Positives	Gaps
		unnamed protein product [Coffea canephora]									Sequence ID: gi|255553418|ref|XP_002517750.1|Length: 513Number of Matches: 1	603 bits(1555)	0	309/477(65%)	360/477(75%)	12/477(2%)
		Observed	Mr(expt)	Mr(calc)	ppm	Start		End	Miss	Ions	Peptide
		1242.5778	1241.5705	1241.5677	2.24	404	-	414	0	69	R.VWTFSGDVDGR.V + Trp->Kynurenin (W)
		1411.7188	1410.7115	1410.7004	7.84	462	-	474	0	75	R.GAGHQVPSYKPDR.G
		1758.9539	1757.9466	1757.9564	-5.56	475	-	491	0	90	R.GLSLVSNFVTGTPLPEK.-
470		F05
	gi|661894129 Mass: 82375 Score: 474 Expect: 9.8e-042 Matches: 12										PREDICTED: subtilisin-like protease [Nicotiana tomentosiformis]	Score	Expect	Identities	Positives	Gaps
		unnamed protein product [Coffea canephora]									Sequence ID: gi|697119321|ref|XP_009613609.1|Length: 768Number of Matches: 1	1143 bits(2957)	0	599/760(79%)	669/760(88%)	12/760(1%)
		Observed	Mr(expt)	Mr(calc)	ppm	Start		End	Miss	Ions	Peptide
		1341.6332	1340.6259	1340.6282	-1.72	297	-	309	0	49	R.DSVAIGAFSAMEK.G + Oxidation (M)
		1861.9117	1860.9045	1860.9146	-5.42	190	-	206	0	120	R.YFSTGYEATLGPIDVTK.E
		3007.3826	3006.3753	3006.3704	1.63	213	-	244	0	305	R.DDDGHGTHTSTTAAGAIVGGASLFGYASGSAR.G
473		B06
	gi|661894129 Mass: 82375 Score: 662 Expect: 1.6e-060 Matches: 21										PREDICTED: subtilisin-like protease [Nicotiana tomentosiformis]	Score	Expect	Identities	Positives	Gaps
		unnamed protein product [Coffea canephora]									Sequence ID: gi|697119321|ref|XP_009613609.1|Length: 768Number of Matches: 1	1143 bits(2957)	0	599/760(79%)	669/760(88%)	12/760(1%)
		Observed	Mr(expt)	Mr(calc)	ppm	Start		End	Miss	Ions	Peptide
		1281.6340	1280.6268	1280.6262	0.45	562	-	573	0	76	K.GAHPDWSPAAIR.S + Trp->Kynurenin (W)
		1364.7216	1363.7143	1363.7235	-6.77	725	-	736	0	91	K.ITVEPDTLTFTK.A
		1515.8221	1514.8149	1514.8093	3.68	483	-	497	0	149	K.VGIEPSPVVAAFSSR.G
		2341.0772	2340.0699	2340.0692	0.28	741	-	761	1	29	K.KSYTVTFSATSMPSNTNEFGR.I + Oxidation (M)
		2654.3411	2653.3338	2653.3235	3.87	458	-	482	1	124	K.SGDAIRDYVLSDANPTATILFEGTK.V
		2894.4063	2893.3990	2893.3883	3.69	658	-	685	0	182	K.TYSIGDFNYPSFSVSLQTQVIGGGGGSR.S
477		C06
	gi|661894129 Mass: 82375 Score: 464 Expect: 9.8e-041 Matches: 18										PREDICTED: subtilisin-like protease [Nicotiana tomentosiformis]	Score	Expect	Identities	Positives	Gaps
		unnamed protein product [Coffea canephora]									Sequence ID: gi|697119321|ref|XP_009613609.1|Length: 768Number of Matches: 1	1143 bits(2957)	0	599/760(79%)	669/760(88%)	12/760(1%)
		Observed	Mr(expt)	Mr(calc)	ppm	Start		End	Miss	Ions	Peptide
		1281.6322	1280.6249	1280.6262	-0.98	562	-	573	0	81	K.GAHPDWSPAAIR.S + Trp->Kynurenin (W)
		1364.7109	1363.7037	1363.7235	-14.55	725	-	736	0	67	K.ITVEPDTLTFTK.A
		1515.8207	1514.8134	1514.8093	2.71	483	-	497	0	149	K.VGIEPSPVVAAFSSR.G
		2654.3413	2653.3340	2653.3235	3.96	458	-	482	1	75	K.SGDAIRDYVLSDANPTATILFEGTK.V
		2894.4172	2893.4100	2893.3883	7.49	658	-	685	0	80	K.TYSIGDFNYPSFSVSLQTQVIGGGGGSR.S
498		G06
	gi|61162203 Mass: 93126 Score: 302 Matches: 2(2) Sequences: 2(2)
		beta-D-galactosidase [Pyrus pyrifolia]
		Observed	Mr(expt)	Mr(calc)	ppm	Start		End	Miss	Ions	Peptide
		2621.2454	2620.2381	2620.2333	1.82	298	-	321	0	188	R.STGGPFIATSYDYDAPIDEYGLLR.Q
		2974.4607	2973.4534	2973.4396	4.64	298	-	326	1	114	R.STGGPFIATSYDYDAPIDEYGLLRQPK.W
	gi|661889540 Mass: 92848 Score: 175 Matches: 3(3) Sequences: 3(3)	1099.5099	1098.5026	1098.5094	-6.19	86	-	94	1	51	R.GQYDFEGRK.D
		1509.6907	1508.6834	1508.6929	-6.32	141	-	152	1	73	R.TDNEPFKVEMQR.F + Oxidation (M)
		1901.9769	1900.9697	1900.9683	0.71	86	-	101	2	53	R.GQYDFEGRKDLVSFIK.L
	gi|661889540 Mass: 92848 Score: 107 Expect: 5.1e-05 Matches: 1	1877.9559	1876.9486	1876.9472	0.77	71	-	85	0	108	D.AIETYVFWNLHEPVR.G + Trp->Kynurenin (W)	SemiTrypsin
	gi|661889540 Mass: 92848 Score: 56 Expect: 7.1 Matches: 1	1889.9557	1888.9484	1888.9472	0.66	71	-	85	0	58	D.AIETYVFWNLHEPVR.G + Oxidation (HW)	SemiTrypsin
	gi|661889540 Mass: 92848 Score: 107 Expect: 5.1e-05 Matches: 1	1699.8989	1698.8916	1698.9305	-22.86	352	-	367	0	109	D.PTITSLGPNLEAGVYR.T + Thr->Xle (T)	SemiTrypsin
	gi|661889540 Mass: 92848 Score: 123 Expect: 1.3e-06 Matches: 1	1687.9083	1686.9010	1686.8941	4.12	352	-	367	0	123	D.PTITSLGPNLEAGVYR.T	SemiTrypsin
	gi|661889540 Mass: 92848 Score: 86 Expect: 0.0071 Matches: 1	1445.7368	1444.7295	1444.6947	24.1	141	-	152	1	77	R.TDNEPFKVEMQR.F + Dethiomethyl (M)
503		B07
	gi|661898342 Mass: 114780 Score: 364 Expect: 9.8e-031 Matches: 25										PREDICTED: lysosomal alpha-mannosidase-like [Nicotiana sylvestris]	Score	Expect	Identities	Positives	Gaps
		unnamed protein product [Coffea canephora]									Sequence ID: gi|698450172|ref|XP_009775244.1|Length: 1029Number of Matches: 1	1597 bits(4136)	0	773/1014(76%)	886/1014(87%)	12/1014(1%)
		Observed	Mr(expt)	Mr(calc)	ppm	Start		End	Miss	Ions	Peptide
		1285.7019	1284.6946	1284.7111	-12.85	995	-	1005	0	32	K.LVVELAPMEIR.T + Oxidation (M)
		1437.7277	1436.7204	1436.7147	3.94	782	-	793	1	109	K.DKDTEFSILVDR.S
		1720.7878	1719.7806	1719.7853	-2.73	738	-	751	1	61	K.TFYTDSNGRDFLER.I
		2049.1345	2048.1272	2048.1340	-3.29	987	-	1005	1	53	R.GGPVDPIKLVVELAPMEIR.T + Oxidation (M)
		2481.3450	2480.3377	2480.3275	4.13	919	-	940	2	75	R.LAHLYEVGEDKDLSVPARVELK.K
	gi|661898342 Mass: 114780 Score: 57 Expect: 4.6 Matches: 1	1890.9480	1889.9407	1889.9384	1.23	684	-	698	0	60	D.EVHQNVNSWIYQITR.V + Trp->Kynurenin (W)	SemiTrypsin
527		D07
	gi|661884961 Mass: 47894 Score: 523 Expect: 1.2e-046 Matches: 15										PREDICTED: aspartic proteinase nepenthesin-1-like [Solanum tuberosum]	Score	Expect	Identities	Positives	Gaps
		unnamed protein product [Coffea canephora]									Sequence ID: gi|565341835|ref|XP_006338076.1|Length: 435Number of Matches: 1	618 bits(1593)	0	333/427(78%)	371/427(86%)	16/427(3%)
		Observed	Mr(expt)	Mr(calc)	ppm	Start		End	Miss	Ions	Peptide
		1051.4952	1050.4880	1050.5022	-13.55	262	-	270	0	74	R.SYYFSGSLK.L
		1206.7199	1205.7126	1205.7172	-3.84	337	-	346	0	44	R.FILPIYTALR.D
		1753.9626	1752.9554	1752.9563	-0.51	337	-	350	1	67	R.FILPIYTALRDEFR.N
		2712.3450	2711.3377	2711.3265	4.13	237	-	261	0	156	R.GSLSLLSQSGSLYSGVFSYCLPSFR.S
		2809.5454	2808.5381	2808.5273	3.85	309	-	336	0	159	R.IPIAPELLAFDPATGAGTIIDSGTVITR.F
	gi|661884961 Mass: 47894 Score: 67 Matches: 1(1) Sequences: 1(1)	1453.8419	1452.8346	1452.8340	0.41	307	-	319	1	67	K.VRIPIAPELLAFD.P	SemiTrypsin
602		B08
	gi|661894129 Mass: 82375 Score: 268 Expect: 3.9e-021 Matches: 13										PREDICTED: subtilisin-like protease [Nicotiana tomentosiformis]	Score	Expect	Identities	Positives	Gaps
		unnamed protein product [Coffea canephora]									Sequence ID: gi|697119321|ref|XP_009613609.1|Length: 768Number of Matches: 1	1143 bits(2957)	0	599/760(79%)	669/760(88%)	12/760(1%)
		Observed	Mr(expt)	Mr(calc)	ppm	Start		End	Miss	Ions	Peptide
		1281.6299	1280.6226	1280.6262	-2.79	562	-	573	0	67	K.GAHPDWSPAAIR.S + Trp->Kynurenin (W)
		1515.8231	1514.8158	1514.8093	4.32	483	-	497	0	126	K.VGIEPSPVVAAFSSR.G
		2894.4067	2893.3995	2893.3883	3.86	658	-	685	0	76	K.TYSIGDFNYPSFSVSLQTQVIGGGGGSR.S
650		E08
	gi|661879965 Mass: 55334 Score: 200 Expect: 2.5e-014 Matches: 13										PREDICTED: serine carboxypeptidase-like 40-like [Citrus sinensis]	Score	Expect	Identities	Positives	Gaps
		unnamed protein product [Coffea canephora]									Sequence ID: gi|568858842|ref|XP_006482952.1|Length: 497Number of Matches: 1	593 bits(1529)	0	286/459(62%)	347/459(75%)	7/459(1%)
		Observed	Mr(expt)	Mr(calc)	ppm	Start		End	Miss	Ions	Peptide
		1962.9962	1961.9889	1961.9847	2.18	265	-	282	0	47	K.GLIDYFASHALISPESSR.K
		2507.2695	2506.2623	2506.2532	3.60	191	-	210	1	94	K.TAADNYIFILNWLERFPEYK.N + Trp->Kynurenin (W)
		3006.4673	3005.4600	3005.4460	4.66	213	-	238	0	49	R.DFYIAGESYAGHYVPQLAHNIVYHNK.K
	gi|661879963	2477.2588	2476.2515	2476.2427	3.57	191	-	210	1	90	K.TAADNYIFLLNWLERFPEYK.N + Trp->Kynurenin (W); Thr->Ala (T)		Isoform?
672		D09
	gi|661894129 Mass: 82375 Score: 254 Matches: 2(2) Sequences: 2(2)										PREDICTED: subtilisin-like protease [Nicotiana tomentosiformis]	Score	Expect	Identities	Positives	Gaps
		unnamed protein product [Coffea canephora]									Sequence ID: gi|697119321|ref|XP_009613609.1|Length: 768Number of Matches: 1	1143 bits(2957)	0	599/760(79%)	669/760(88%)	12/760(1%)
		Observed	Mr(expt)	Mr(calc)	ppm	Start		End	Miss	Ions	Peptide
		1861.9098	1860.9025	1860.9146	-6.47	190	-	206	0	100	R.YFSTGYEATLGPIDVTK.E
		3007.3933	3006.3860	3006.3704	5.20	213	-	244	0	155	R.DDDGHGTHTSTTAAGAIVGGASLFGYASGSAR.G
741		C10
	gi|661885170 Mass: 61839 Score: 107 Expect: 4.9e-005 Matches: 13										PREDICTED: purple acid phosphatase 15 isoform X2 [Nicotiana sylvestris]	Score	Expect	Identities	Positives	Gaps
		unnamed protein product [Coffea canephora]									Sequence ID: gi|698476727|ref|XP_009785645.1|Length: 540Number of Matches: 1	914 bits(2361)	0	428/512(84%)	466/512(91%)	0/512(0%)
		Observed	Mr(expt)	Mr(calc)	ppm	Start		End	Miss	Ions	Peptide
		1875.9185	1874.9112	1874.9064	2.56	392	-	407	0	89	K.YGVDIVFNGHVHAYER.S
		1944.8730	1943.8657	1943.8683	-1.33	510	-	525	0	28	R.NQDMYNEAGDQIYIVR.Q + Oxidation (M)
984		F11
	gi|661879965 Mass: 55334 Score: 83 Expect: 0.012 Matches: 7										PREDICTED: serine carboxypeptidase-like 40-like [Citrus sinensis]	Score	Expect	Identities	Positives	Gaps
		unnamed protein product [Coffea canephora]									Sequence ID: gi|568858842|ref|XP_006482952.1|Length: 497Number of Matches: 1	593 bits(1529)	0	286/459(62%)	347/459(75%)	7/459(1%)
		Observed	Mr(expt)	Mr(calc)	ppm	Start		End	Miss	Ions	Peptide
		1743.7457	1742.7385	1742.7464	-4.56	98	-	111	0	83	R.AFYYYFTEADDPNK.A
	gi|661879968 Mass: 55929 Score: 36 Matches: 1(0) Sequences: 1(0)	1694.9331	1693.9258	1693.9039	12.9	69	-	83	0	36	K.DIIQELPGQPPVNFK.Q
1058		C12
	gi|661893286 Mass: 21999 Score: 189 Expect: 3.1e-013 Matches: 9										germin-like protein [Camellia sinensis]	Score	Expect	Method	Identities	Positives	Gaps
		unnamed protein product [Coffea canephora]									Sequence ID: gi|344221931|gb|AEN02469.1|Length: 212Number of Matches: 1	277 bits(709)	3e-92	Compositional matrix adjust.	140/209(67%)	164/209(78%)	3/209(1%)
		Observed	Mr(expt)	Mr(calc)	ppm	Start		End	Miss	Ions	Peptide
		1175.6574	1174.6501	1174.6598	-8.26	188	-	197	0	73	K.TTFLDIPQIK.K
		1349.7151	1348.7078	1348.7173	-7.05	130	-	141	1	28	K.TLVKGDVMAFPR.G + Oxidation (M)
											More peptides in EST coffea
1068		H12
	gi|661881087 Mass: 42991 Score: 89 Expect: 0.0029 Matches: 10										PREDICTED: pectinesterase-like [Nicotiana sylvestris]	Score	Expect	Identities	Positives	Gaps
		unnamed protein product [Coffea canephora]									Sequence ID: gi|698444078|ref|XP_009765668.1|Length: 566Number of Matches: 1	363 bits(932)	6e-117	188/294(64%)	230/294(78%)	5/294(1%)
		Observed	Mr(expt)	Mr(calc)	ppm	Start		End	Miss	Ions	Peptide
		1239.6892	1238.6819	1238.6731	7.12	135	-	144	1	33	K.LQNLDPLDRR.A
		1367.7820	1366.7747	1366.7681	4.86	134	-	144	2	41	R.KLQNLDPLDRR.A
1070		B13
	gi|661899485 Mass: 76843 Score: 308 Expect: 3.9e-025 Matches: 12										PREDICTED: beta-xylosidase/alpha-L-arabinofuranosidase 2-like [Nicotiana sylvestris]	Score	Expect	Identities	Positives	Gaps
		unnamed protein product [Coffea canephora]									Sequence ID: gi|698512394|ref|XP_009801214.1|Length: 784Number of Matches: 1	1155 bits(2987)	0	568/705(81%)	632/705(89%)	2/705(0%)
		Observed	Mr(expt)	Mr(calc)	ppm	Start		End	Miss	Ions	Peptide
		1228.6702	1227.6629	1227.6572	4.68	8	-	20	0	113	K.VANLVDGAAGVSR.L
		2224.0618	2223.0545	2223.0444	4.55	110	-	130	0	127	R.GQETPGEDPTLTSNYAAAFVR.G
		2406.1946	2405.1873	2405.1838	1.46	83	-	103	0	60	R.AMYNVGLAGLTYWSPNVNIFR.D + Oxidation (M); Trp->Kynurenin (W)
	gi|661899485 Mass: 76843 Score: 93 Expect: 0.0011 Matches: 1	2252.0898	2251.0825	2251.0757	3.04	110	-	130	0	85	R.GQETPGEDPTLTSNYAAAFVR.G + Ethyl (E)
	gi|661899485 Mass: 76843 Score: 125 Expect: 7.9e-07 Matches: 1	1410.7430	1409.7357	1409.7303	3.85	118	-	130	0	126	D.PTLTSNYAAAFVR.G
		1422.7432	PILTSNYAAAFVR (de novo-sequencing) - isoform of 1410								D.PTLTSNYAAAFVR.G	SemTrypsin
1110		E13
	gi|661899485 Mass: 76843 Score: 343 Expect: 1.2e-028 Matches: 14										PREDICTED: beta-xylosidase/alpha-L-arabinofuranosidase 2-like [Nicotiana sylvestris]	Score	Expect	Identities	Positives	Gaps
		unnamed protein product [Coffea canephora]									Sequence ID: gi|698512394|ref|XP_009801214.1|Length: 784Number of Matches: 1	1155 bits(2987)	0	568/705(81%)	632/705(89%)	2/705(0%)
		Observed	Mr(expt)	Mr(calc)	ppm	Start		End	Miss	Ions	Peptide
		2224.0588	2223.0516	2223.0444	3.23	110	-	130	0	181	R.GQETPGEDPTLTSNYAAAFVR.G
		2406.1951	2405.1878	2405.1838	1.66	83	-	103	0	121	R.AMYNVGLAGLTYWSPNVNIFR.D + Oxidation (M); Trp->Kynurenin (W)
		2774.3811	2773.3738	2773.3646	3.32	83	-	106	1	30	R.AMYNVGLAGLTYWSPNVNIFRDPR.W + Oxidation (M); Trp->Kynurenin (W)
	gi|661899485 Mass: 76843 Score: 141 Expect: 2e-08 Matches: 1	2252.0889	2251.0816	2251.0757	2.64	110	-	130	0	133	R.GQETPGEDPTLTSNYAAAFVR.G + Ethyl (D)
	gi|697170120 Mass: 84338 Score: 33 Matches: 2(0) Sequences: 2(0)	2422.1931	2421.1858	2421.0882	40.3	143	-	163	0	26	R.AMYNGDMGGLTYWSPNVNIFR.D + Oxidation (HW)
	gi|661899485 Mass: 76843 Score: 124 Expect: 9.9e-07 Matches: 1	1410.7434	1409.7361	1409.7303	4.13	118	-	130	0	126	D.PTLTSNYAAAFVR.G	SemiTrypsin
		1422.7432	PILTSNYAAAFVR (de novo-sequencing) - isoform of 1410								D.PTLTSNYAAAFVR.G	SemTrypsin
1152		A14
	gi|661893771 Mass: 39852 Score: 193 Expect: 1.2e-013 Matches: 7										PREDICTED: aldose 1-epimerase-like [Citrus sinensis]	Score	Expect	Identities	Positives	Gaps
		unnamed protein product [Coffea canephora]									Sequence ID: gi|568858025|ref|XP_006482556.1|Length: 362Number of Matches: 1	477 bits(1228)	8e-165	227/357(64%)	284/357(79%)	4/357(1%)
		Observed	Mr(expt)	Mr(calc)	ppm	Start		End	Miss	Ions	Peptide
		1182.6263	1181.6191	1181.6332	-11.96	162	-	171	0	48	R.VSYALLEPYK.L
		1451.8336	1450.8263	1450.8184	5.50	162	-	173	1	64	R.VSYALLEPYKLR.V
		1504.7849	1503.7776	1503.7834	-3.85	92	-	105	0	81	R.IGGAQFTLNGVHYK.L
1272		A09
	gi|661894129 Mass: 82375 Score: 482 Expect: 1.6e-042 Matches: 12										PREDICTED: subtilisin-like protease [Nicotiana tomentosiformis]	Score	Expect	Identities	Positives	Gaps
		unnamed protein product [Coffea canephora]									Sequence ID: gi|697119321|ref|XP_009613609.1|Length: 768Number of Matches: 1	1143 bits(2957)	0	599/760(79%)	669/760(88%)	12/760(1%)
		Observed	Mr(expt)	Mr(calc)	ppm	Start		End	Miss	Ions	Peptide
		1341.6235	1340.6163	1340.6282	-8.91	297	-	309	0	72	R.DSVAIGAFSAMEK.G + Oxidation (M)
		1861.9154	1860.9081	1860.9146	-3.45	190	-	206	0	106	R.YFSTGYEATLGPIDVTK.E
		2300.1638	2299.1565	2299.1332	10.2	275	-	296	0	103	R.AIEDSVNVLSLSLGGGTADYYR.D
		3007.3940	3006.3868	3006.3704	5.44	213	-	244	0	201	R.DDDGHGTHTSTTAAGAIVGGASLFGYASGSAR.G
1277		A15
	gi|42572763 Mass: 20368 Score: 107 Expect: 4.9e-005 Matches: 6
		germin-like protein 10 [Arabidopsis thaliana]
		Observed	Mr(expt)	Mr(calc)	ppm	Start		End	Miss	Ions	Peptide
		1078.6088	1077.6015	1077.5971	4.05	113	-	121	1	43	K.KGEVFVFPR.G
		1741.8788	1740.8715	1740.8696	1.09	68	-	83	0	52	R.IDYAPGGLNPPHTHPR.A
1291		E15
	gi|661894129 Mass: 82375 Score: 479 Expect: 3.1e-042 Matches: 15										PREDICTED: subtilisin-like protease [Nicotiana tomentosiformis]	Score	Expect	Identities	Positives	Gaps
		unnamed protein product [Coffea canephora]									Sequence ID: gi|697119321|ref|XP_009613609.1|Length: 768Number of Matches: 1	1143 bits(2957)	0	599/760(79%)	669/760(88%)	12/760(1%)
		Observed	Mr(expt)	Mr(calc)	ppm	Start		End	Miss	Ions	Peptide
		1341.6260	1340.6187	1340.6282	-7.09	297	-	309	0	86	R.DSVAIGAFSAMEK.G + Oxidation (M)
		1861.9143	1860.9070	1860.9146	-4.04	190	-	206	0	121	R.YFSTGYEATLGPIDVTK.E
		3007.3826	3006.3753	3006.3704	1.63	213	-	244	0	259	R.DDDGHGTHTSTTAAGAIVGGASLFGYASGSAR.G
1292		H15
	gi|661894129 Mass: 82375 Score: 718 Expect: 3.9e-066 Matches: 17										PREDICTED: subtilisin-like protease [Nicotiana tomentosiformis]	Score	Expect	Identities	Positives	Gaps
		unnamed protein product [Coffea canephora]									Sequence ID: gi|697119321|ref|XP_009613609.1|Length: 768Number of Matches: 1	1143 bits(2957)	0	599/760(79%)	669/760(88%)	12/760(1%)
		Observed	Mr(expt)	Mr(calc)	ppm	Start		End	Miss	Ions	Peptide
		1341.6212	1340.6139	1340.6282	-10.64	297	-	309	0	121	R.DSVAIGAFSAMEK.G + Oxidation (M)
		1614.6965	1613.6893	1613.7032	-8.64	153	-	167	0	80	K.SFDDTGMGPVPASWK.G + Oxidation (M); Trp->Kynurenin (W)
		1861.9142	1860.9069	1860.9146	-4.11	190	-	206	0	145	R.YFSTGYEATLGPIDVTK.E
		2206.0886	2205.0813	2205.0841	-1.27	190	-	209	1	50	R.YFSTGYEATLGPIDVTKESK.S
		3007.3831	3006.3758	3006.3704	1.79	213	-	244	0	324	R.DDDGHGTHTSTTAAGAIVGGASLFGYASGSAR.G
1323		E16
	gi|661893771 Mass: 39852 Score: 218 Expect: 3.9e-016 Matches: 9										PREDICTED: aldose 1-epimerase-like [Citrus sinensis]	Score	Expect	Identities	Positives	Gaps
		unnamed protein product [Coffea canephora]									Sequence ID: gi|568858025|ref|XP_006482556.1|Length: 362Number of Matches: 1	477 bits(1228)	8e-165	227/357(64%)	284/357(79%)	4/357(1%)
		Observed	Mr(expt)	Mr(calc)	ppm	Start		End	Miss	Ions	Peptide
		1182.6221	1181.6148	1181.6332	-15.57	162	-	171	0	42	R.VSYALLEPYK.L
		1451.8300	1450.8227	1450.8184	2.98	162	-	173	1	66	R.VSYALLEPYKLR.V
		1504.7849	1503.7776	1503.7834	-3.85	92	-	105	0	93	R.IGGAQFTLNGVHYK.L
1463		D17
	gi|661899485 Mass: 76843 Score: 204 Expect: 9.8e-015 Matches: 13										PREDICTED: beta-xylosidase/alpha-L-arabinofuranosidase 2-like [Nicotiana sylvestris]	Score	Expect	Identities	Positives	Gaps
		unnamed protein product [Coffea canephora]									Sequence ID: gi|698512394|ref|XP_009801214.1|Length: 784Number of Matches: 1	1155 bits(2987)	0	568/705(81%)	632/705(89%)	2/705(0%)
		Observed	Mr(expt)	Mr(calc)	ppm	Start		End	Miss	Ions	Peptide
		2166.9348	2165.9275	2165.9293	-0.80	531	-	549	0	10	K.VSMTDMHMRPDPATGYPGR.T + Oxidation (HW); 2 Oxidation (M)
		2447.2527	2446.2454	2446.2373	3.30	417	-	440	1	46	K.KIAAAADAVVLVMGSDQSIETEGR.D + Oxidation (M)
		3126.6489	3125.6417	3125.6298	3.78	487	-	517	0	144	K.ITSILWVGFPGEAGGAAIADVIFGLHNPSGR.L + Trp->Kynurenin (W)

## Sheet: EST coffea
Supplemental Table S3: MS data obtained for the C. arabica APF proteins identified at 72h using EST Coffea database
Spot		Tpos
229		E01
	gi|257007843 Mass: 15423 Score: 155 Matches: 3(2) Sequences: 3(2) Frame: 2										unnamed protein product [Coffea canephora]	Score	Expect	Method	Identities	Positives	Gaps	Frame
		TransId-85780 CACAT36L Coffea arabica cDNA clone CACAT36L_10_G04_055.F similar to Symbol: None | germin-like protein (GER3), identical to germin-like protein subfamily 3 member 3 (SP:P94072) | chr5:6975106-6975995 REVERSE | Aliases: T1M15.30, T1M15_									Sequence ID: gi|661893286|emb|CDP03095.1|Length: 207Number of Matches: 1	230 bits(587)	8e-77	Compositional matrix adjust.	139/144(97%)	141/144(97%)	0/144(0%)	2
		Observed	Mr(expt)	Mr(calc)	ppm	Start		End	Miss	Ions	Peptide
		1377.7498	1376.7425	1376.7486	-4.46	71	-	82	1	30	K.TLVKGDVMVFPR.G + Oxidation (M)
											More peptides in NCBI VP
1058		C12
	gi|257000788 Mass: 12028 Score: 98 Matches: 2(1) Sequences: 2(1) Frame: 3										germin-like protein [Camellia sinensis]	Score	Expect	Identities	Positives	Gaps
		TransId-73094 CACAT36FL Coffea arabica cDNA clone CACAT36FL_41_G05_071.F similar to Symbol: None | germin-like protein (GER3), identical to germin-like protein subfamily 3 member 3 (SP:P94072) | chr5:6975106-6975995 REVERSE | Aliases: T1M15.30, T1M1									Sequence ID: gi|344221931|gb|AEN02469.1|Length: 212Number of Matches: 1	127 bits(318)	1e-33	59/76(78%)	66/76(86%)	0/76(0%)
		Observed	Mr(expt)	Mr(calc)	ppm	Start		End	Miss	Ions	Peptide
		1247.6497	1246.6424	1246.6459	-2.79	93	-	103	0	65	R.GLLHFQFNSGK.S
		1377.7560	1376.7487	1376.7486	0.06	81	-	92	1	33	K.TLVKGDVMVFPR.G + Oxidation (M)
											More peptides in NCBI VP
1299		B16
	gi|315891306 Mass: 19046 Score: 161 Expect: 1.2e-08 Matches: 1 Frame: 2										PREDICTED: pathogenesis-related protein 5-like [Nicotiana sylvestris]	Score	Expect	Identities	Positives	Gaps
		GW480727.1 CA00-XX-FB1-099-H04-BF.F Coffea arabica FB1 Coffea arabica cDNA clone CA00-XX-FB1-099-H04-BF, mRNA sequence.									Sequence ID: gi|698527087|ref|XP_009760388.1|Length: 248Number of Matches: 1	226 bits(575)	7e-72	116/148(78%)	130/148(87%)	2/148(1%)
		Observed	Mr(expt)	Mr(calc)	ppm	Start		End	Miss	Ions	Peptide
		2802.4153	2801.4080	2801.4097	-0.59	63	-	92	0	163	G.NGAAILGDGGFALSPGATIQLSAPAGWSGR.F + Trp->Kynurenin (W); Xle->Val (I)	Semytripsin
492		I1
	gi|193585631 Mass: 9125 Score: 91 Expect: 0.072 Matches: 7 Frame: 6										PREDICTED: beta-galactosidase 8-like isoform 1 [Glycine max]	Score	Expect	Method	Identities	Positives	Gaps	Frame
		454GmaGlobSeed276713 Soybean Seeds Containing Globular-Stage Embryos Glycine max cDNA, mRNA sequence									Sequence ID: gi|356543464|ref|XP_003540180.1|Length: 840Number of Matches: 1	175 bits(444)	2e-50	Composition-based stats.	79/80(99%)	79/80(98%)	0/80(0%)	-3
		Observed	Mr(expt)	Mr(calc)	ppm	Start		End	Miss	Ions	Peptide
		2085.8906	2084.8834	2084.8799	1.64	54	-	71	0	6	R.GGTFQNYYMYHGGTNFGR.S + Oxidation (M)
		2621.2481	2620.2408	2620.2333	2.85	72	-	95	0	38	R.STGGPFIATSYDYDAPIDEYGLLR.Q
		2974.4487	2973.4415	2973.4396	0.62	72	-	98	1	26	R.STGGPFIATSYDYDAPIDEYGLLRQPK.W
504		I5
	gi|315822301 Mass: 21921 Score: 350 Expect: 8.7e-028 Matches: 15 Frame: 1										PREDICTED: aspartic proteinase nepenthesin-1-like [Nelumbo nucifera]	Score	Expect	Method	Identities	Positives	Gaps	Frame
		CA00-XX-RT8-026-H03-QH.F Coffea arabica RT8 Coffea arabica cDNA clone CA00-XX-RT8-026-H03-QH, mRNA sequence									Sequence ID: gi|720054046|ref|XP_010272925.1|Length: 443Number of Matches: 1	306 bits(783)	3e-100	Compositional matrix adjust.	166/204(81%)	184/204(90%)	0/204(0%)	1
		Observed	Mr(expt)	Mr(calc)	ppm	Start		End	Miss	Ions	Peptide
		1051.5001	1050.4928	1050.5022	-8.90	99	-	107	0	72	R.SYYFSGSLK.L
		1206.7217	1205.7144	1205.7172	-2.33	174	-	183	0	45	R.FILPIYTALR.D
		1753.9651	1752.9578	1752.9563	0.88	174	-	187	1	53	R.FILPIYTALRDEFR.N
		2223.2407	2222.2334	2222.2211	5.53	174	-	191	2	18	R.FILPIYTALRDEFRNQVK.G
		2712.3481	2711.3409	2711.3265	5.29	74	-	98	0	22	R.GSLSLLSQSGSLYSGVFSYCLPSFR.S
		2839.5569	2838.5496	2838.5379	4.13	146	-	173	0	89	R.IPIAPELLAFDPTTGAGTIIDSGTVITR.F
531		H16
	gi|257007843 Mass: 15423 Score: 223 Expect: 4.3e-015 Matches: 11 Frame: 2										germin-like protein, partial [Genlisea aurea]	Score	Expect	Method	Identities	Positives	Gaps	Frame
		TransId-85780 CACAT36L Coffea arabica cDNA clone CACAT36L_10_G04_055.F similar to Symbol: None | germin-like protein (GER3), identical to germin-like protein subfamily 3 member 3 (SP:P94072) | chr5:6975106-6975995 REVERSE | Aliases: T1M15.30, T1M15_									Sequence ID: gi|527204558|gb|EPS70693.1|Length: 204Number of Matches: 1	184 bits(468)	6e-57	Compositional matrix adjust.	97/128(76%)	108/128(84%)	0/128(0%)	2
		Observed	Mr(expt)	Mr(calc)	ppm	Start		End	Miss	Ions	Peptide
		1175.6528	1174.6456	1174.6598	-12.11	129	-	138	0	58	K.TTFLDIPQIK.K
		1247.6445	1246.6373	1246.6459	-6.90	83	-	93	0	80	R.GLLHFQFNSGK.S
		1377.7484	1376.7411	1376.7486	-5.44	71	-	82	1	31	K.TLVKGDVMVFPR.G + Oxidation (M)
	gi|257008599 Mass: 20356 Score: 218 Expect: 1.4e-014 Matches: 12 Frame: 2	1349.7153	1348.7081	1348.7173	-6.87	40	-	51	1	35	K.TLVKGDVMAFPR.G + Oxidation (M)
767		H21
	gi|257019762 Mass: 25005 Score: 293 Expect: 4.3e-022 Matches: 18 Frame: 1										chitinase family protein [Populus trichocarpa]	Score	Expect	Method	Identities	Positives	Gaps	Frame
		TransId-224081 CACATN1 Coffea arabica cDNA clone CACATN1-7J87TV similar to Glycoside hydrolase, family 18 - Medicago truncatula (Barrel medic), mRNA sequence									Sequence ID: gi|550305695|gb|ERP46117.1|	260 bits(665)	5e-84	Compositional matrix adjust.	125/171(73%)	153/171(89%)	1/171(0%)	1
		Observed	Mr(expt)	Mr(calc)	ppm	Start		End	Miss	Ions	Peptide
		1087.5135	1086.5063	1086.5168	-9.70	148	-	156	0	71	K.YGGVMIWNK.F + Oxidation (M); Trp->Kynurenin (W)
		1099.5153	1098.5080	1098.5168	-8.03	148	-	156	0	(10)	K.YGGVMIWNK.F + Dioxidation (W)
		1248.5884	1247.5811	1247.5822	-0.91	157	-	167	0	98	K.FFDNGYSSAIK.G
		1505.7153	1504.7081	1504.7198	-7.81	157	-	170	1	65	K.FFDNGYSSAIKGSI.-
901		I7
	gi|257007982 Mass: 21413 Score: 335 Expect: 2.7e-026 Matches: 14 Frame: 1										germin-like protein, partial [Genlisea aurea]	Score	Expect	Method	Identities	Positives	Gaps	Frame
		TransId-93178 CACAT36L Coffea arabica cDNA clone CACAT36L_M004_I16_249.F similar to Symbol: None | germin-like protein (GER3), identical to germin-like protein subfamily 3 member 3 (SP:P94072) | chr5:6975106-6975995 REVERSE | Aliases: T1M15.30, T1M1									Sequence ID: gi|527204558|gb|EPS70693.1|Length: 204Number of Matches: 1	181 bits(460)	6e-55	Compositional matrix adjust.	86/112(77%)	95/112(84%)	0/112(0%)	1
		Observed	Mr(expt)	Mr(calc)	ppm	Start		End	Miss	Ions	Peptide
		1175.6503	1174.6430	1174.6598	-14.29	94	-	103	0	55	K.TTFLDIPQIK.K
		1247.6406	1246.6334	1246.6459	-10.03	48	-	58	0	67	R.GLLHFQFNSGK.S
		1303.7445	1302.7372	1302.7547	-13.43	94	-	104	1	45	K.TTFLDIPQIKK.L
		1349.7116	1348.7043	1348.7173	-9.67	36	-	47	1	43	K.TLVKGDVMAFPR.G + Oxidation (M)
		2674.3677	2673.3604	2673.3479	4.67	59	-	83	0	75	K.SPALAFVSFSSPNPGLQVTDFAFFK.N
		3754.9585	3753.9512	3753.9294	5.81	59	-	93	1	8	K.SPALAFVSFSSPNPGLQVTDFAFFKNDLPTEIVAK.T
972		H18
	gi|315898745 Mass: 24955 Score: 577 Expect: 1.7e-050 Matches: 17 Frame: 1										PREDICTED: aldose 1-epimerase-like isoform X8 [Nicotiana sylvestris]	Score	Expect	Method	Identities	Positives	Gaps	Frame
		CA00-XX-LV5-086-A08-EP.F Coffea arabica LV5 Coffea arabica cDNA clone CA00-XX-LV5-086-A08-EP, mRNA sequence									Sequence ID: gi|698588431|ref|XP_009779459.1|Length: 356Number of Matches: 1	300 bits(768)	1e-98	Compositional matrix adjust.	138/222(62%)	178/222(80%)	2/222(0%)	1
		Observed	Mr(expt)	Mr(calc)	ppm	Start		End	Miss	Ions	Peptide
		1182.6249	1181.6176	1181.6332	-13.19	165	-	174	0	47	R.VSYALLEPYK.L
		1411.7424	1410.7352	1410.7256	6.79	39	-	51	1	100	K.GDFSLKVTNFGAR.I
		1451.8359	1450.8287	1450.8184	7.10	165	-	176	1	77	R.VSYALLEPYKLR.V
		1504.7843	1503.7770	1503.7834	-4.25	95	-	108	0	97	R.IGGAQFTLNGVHYK.L
		1539.8325	1538.8252	1538.8205	3.07	38	-	51	2	106	K.KGDFSLKVTNFGAR.I
		2175.1243	2174.1170	2174.1120	2.30	95	-	114	1	80	R.IGGAQFTLNGVHYKLDANEK.Q
1011		I11
	gi|311184375 Mass: 22867 Score: 288 Expect: 1.4e-021 Matches: 14 Frame: 2										PREDICTED: subtilisin-like protease [Nicotiana sylvestris]	Score	Expect	Method	Identities	Positives	Gaps	Frame
		CA00-XX-FB2-005-H03-AC.F Coffea arabica FB2 Coffea arabica cDNA clone CA00-XX-FB2-005-H03-AC, mRNA sequence									Sequence ID: gi|698522359|ref|XP_009758000.1|Length: 773Number of Matches: 1	362 bits(930)	3e-118	Compositional matrix adjust.	174/207(84%)	190/207(91%)	1/207(0%)	2
		Observed	Mr(expt)	Mr(calc)	ppm	Start		End	Miss	Ions	Peptide
		1281.6307	1280.6235	1280.6262	-2.12	112	-	123	0	64	K.GAHPDWSPAAIR.S + Trp->Kynurenin (W)
		1309.6345	1308.6272	1308.6211	4.71	112	-	123	0	(27)	K.GAHPDWSPAAIR.S + Dioxidation (W)
		1515.8198	1514.8125	1514.8093	2.14	33	-	47	0	140	K.VGIEPSPVVAAFSSR.G
		2654.3401	2653.3328	2653.3235	3.50	8	-	32	1	37	K.SGDAIRDYVLSDANPTATILFEGTK.V
1176		I9
	gi|50980031 Mass: 17124 Score: 298 Expect: 1.4e-022 Matches: 11 Frame: 6										PREDICTED: reticuline oxidase-like protein [Prunus mume]	Score	Expect	Method	Identities	Positives	Gaps	Frame
		CA-H11_02_H11 Coffee SSH library 1 Coffea arabica cDNA, mRNA sequence									Sequence ID: gi|645238406|ref|XP_008225664.1|Length: 584Number of Matches: 1	218 bits(556)	4e-66	Compositional matrix adjust.	102/149(68%)	122/149(81%)	1/149(0%)	-3
		Observed	Mr(expt)	Mr(calc)	ppm	Start		End	Miss	Ions	Peptide
		911.4724	910.4651	910.4661	-1.05	138	-	144	0	---	R.QAFLNYR.D
		1022.5413	1021.5340	1021.5808	-45.77	54	-	62	1	---	K.DALTSIFKK.M
		1625.7815	1624.7742	1624.7668	4.60	80	-	93	0	---	R.MSEIPANETPFPHR.A
		1641.7594	1640.7521	1640.7617	-5.82	80	-	93	0	---	R.MSEIPANETPFPHR.A + Oxidation (M)
		1641.7594	1640.7521	1640.7617	-5.82	80	-	93	0	97	R.MSEIPANETPFPHR.A + Oxidation (M)
		1806.8322	1805.8249	1805.8294	-2.52	123	-	137	0	72	R.ELYSFMTPYVSSNPR.Q + Oxidation (M)
		1806.8322	1805.8249	1805.8294	-2.49	123	-	137	0	---	R.ELYSFMTPYVSSNPR.Q + Oxidation (M)
		1848.9730	1847.9657	1847.9716	-3.20	63	-	79	0	---	K.MVQLGKPGLVFNPYGGR.M + Oxidation (M)
		1848.9730	1847.9657	1847.9716	-3.19	63	-	79	0	91	K.MVQLGKPGLVFNPYGGR.M + Oxidation (M)
		1977.0638	1976.0565	1976.0666	-5.09	62	-	79	1	---	K.KMVQLGKPGLVFNPYGGR.M + Oxidation (M)
		2287.1589	2286.1516	2286.1467	2.17	80	-	99	1	---	R.MSEIPANETPFPHRAGIIYK.I + Oxidation (M)
	gi|315887905 Mass: 25039 Score: 193 Expect: 4.3e-012 Matches: 9 Frame: 1	1260.5526	1259.5453	1259.5418	2.79	85	-	95	0	75	K.NSYSEGEVYGR.K
1255		H22
	gi|257007843 Mass: 15423 Score: 386 Expect: 2.2e-031 Matches: 14 Frame: 2										germin-like protein, partial [Genlisea aurea]	Score	Expect	Method	Identities	Positives	Gaps	Frame
		TransId-85780 CACAT36L Coffea arabica cDNA clone CACAT36L_10_G04_055.F similar to Symbol: None | germin-like protein (GER3), identical to germin-like protein subfamily 3 member 3 (SP:P94072) | chr5:6975106-6975995 REVERSE | Aliases: T1M15.30, T1M15_									Sequence ID: gi|527204558|gb|EPS70693.1|Length: 204Number of Matches: 1	184 bits(468)	6e-57	Compositional matrix adjust.	97/128(76%)	108/128(84%)	0/128(0%)	2
		Observed	Mr(expt)	Mr(calc)	ppm	Start		End	Miss	Ions	Peptide
		1175.6558	1174.6485	1174.6598	-9.61	129	-	138	0	65	K.TTFLDIPQIK.K
		1247.6456	1246.6384	1246.6459	-6.02	83	-	93	0	75	R.GLLHFQFNSGK.S
		1377.7495	1376.7422	1376.7486	-4.64	71	-	82	1	50	K.TLVKGDVMVFPR.G + Oxidation (M)
		2662.3374	2661.3301	2661.3115	7.00	94	-	118	0	106	K.SPALAFASFSSPNPGLQVTDYAFFK.N
		3742.9351	3741.9278	3741.8930	9.29	94	-	128	1	35	K.SPALAFASFSSPNPGLQVTDYAFFKNDLPTEIVAK.T
1268		H15
	gi|315893887 Mass: 27670 Score: 162 Expect: 5.5e-009 Matches: 5 Frame: 1										PREDICTED: serine carboxypeptidase-like 40 isoform X1 [Vitis vinifera]	Score	Expect	Method	Identities	Positives	Gaps	Frame
		CA00-XX-FB1-033-F04-EP.F Coffea arabica FB1 Coffea arabica cDNA clone CA00-XX-FB1-033-F04-EP, mRNA sequence									Sequence ID: gi|225449979|ref|XP_002272961.1|Length: 504Number of Matches: 1	302 bits(773)	2e-97	Compositional matrix adjust.	138/239(58%)	178/239(74%)	3/239(1%)	1
		Observed	Mr(expt)	Mr(calc)	ppm	Start		End	Miss	Ions	Peptide
		1254.6023	1253.5950	1253.6041	-7.23	150	-	160	0	69	K.VWIFSGDVDGR.V + Trp->Kynurenin (W)
		1411.7139	1410.7066	1410.7004	4.38	208	-	220	0	83	R.GAGHQVPSYKPDR.A
	gi|315905315 Mass: 20533 Score: 115 Expect: 0.00027 Matches: 6 Frame: 2	1439.7438	1438.7365	1438.7066	20.8	122	-	134	0	31	R.GAGHQVPSYRPDR.G
	gi|311151267 Mass: 21691 Score: 96 Expect: 0.02 Matches: 5 Frame: 1	1242.5763	1241.5690	1241.5677	1.06	151	-	161	0	85	R.VWTFSGDVDGR.V + Trp->Kynurenin (W)

## Sheet: parameters
Database : NCBInr 20140606 (40910947 sequences; 14639572021 residues)
Taxonomy : Viridiplantae (Green Plants) (1717798 sequences)
Protein scores greater than 75 are significant (p<0.05).
Individual ions scores > 51 indicate identity or extensive homology (p<0.05).
Database : EST_Coffea coffea_20140929 (1527276 sequences; 286461242 residues)
Protein scores greater than 74 are significant (p<0.05).
Individual ions scores > 48 indicate identity or extensive homology (p<0.05).
Parameters Protein Pilot
Enzyme : Trypsin
Fixed modifications : Carbamidomethyl (C)
Variable modifications : Dioxidation (W),Oxidation (HW),Oxidation (M),Trp->Kynurenin (W)
Mass values : Monoisotopic
Protein Mass : Unrestricted
Peptide Mass Tolerance : ± 100 ppm
Fragment Mass Tolerance: ± 0.5 Da
Max Missed Cleavages : 2
Instrument type : MALDI-TOF-TOF
Significant identification
Blast result - high homology (=>85%)
Blast result - low homology (<85%)
