# Supplementary material for: Proteomic analysis of apoplastic fluid of Coffea arabica leaves highlights novel biomarkers for resistance against Hemileia vastatrix
Source: Front Plant Sci. 2015 Jun 30;6:478. doi: 10.3389/fpls.2015.00478 (PMC4484983; doi:10.3389/fpls.2015.00478)
Supplement: Supplementary file 1 [file DataSheet1.ZIP › Supplementary Table S3/Supplementary Table S3_MS data_96h.xls]

## Sheet: NCBI VP
Supplementary Table S3: MS data obtained for the C. arabica APF proteins identified at 96h using NCBI Viridiplantae database
Spot		Tpos
182		D19
	gi|356526649 Mass: 103496 Score: 150 Expect: 1.7e-009 Matches: 15
		PREDICTED: alpha-xylosidase 1-like [Glycine max]
		Observed	Mr(expt)	Mr(calc)	ppm	Start		End	Miss	Ions	Peptide
		1471.7286	1470.7214	1470.7296	-5.59	619	-	630	0	49	R.WIEVGAFYPFSR.D
		1560.8169	1559.8096	1559.8096	-0.00	349	-	361	0	82	K.DFTLNPVNYPRPK.L
	gi|474190679 Mass: 85696 Score: 79 Expect: 0.022 Matches: 13	1014.4724	1013.4651	1013.4679	-2.77	555	-	563	0	65	R.DHANFASPR.Q
											More peptides in EST coffea
254		A20
	gi|593328864 Mass: 83520 Score: 320 Expect: 1.7e-026 Matches: 20										PREDICTED: lysosomal alpha-mannosidase-like [Glycine max]	Score	Expect	Identities	Positives	Gaps
		hypothetical protein PHAVU_009G161600g [Phaseolus vulgaris]									Sequence ID: gi|356508869|ref|XP_003523176.1|Length: 1011Number of Matches: 1	1246 bits(3224)	0	629/697(90%)	655/697(93%)	8/697(1%)
		Observed	Mr(expt)	Mr(calc)	ppm	Start		End	Miss	Ions	Peptide
		1126.6288	1125.6215	1125.6182	2.93	375	-	384	0	70	R.LISGYYLAAR.Q
		1262.5365	1261.5292	1261.5251	3.24	345	-	354	0	65	K.TDDYFPYADR.V
		1447.7455	1446.7382	1446.7296	5.96	93	-	103	0	84	K.FIYVEQAFFQR.W
		1575.8378	1574.8305	1574.8245	3.78	92	-	103	1	75	R.KFIYVEQAFFQR.W
	gi|568863309	1394.7527	1393.7454	1393.7354	7.20	151	-	161	1	57	R.YIKEQFNVTPR.I
286		B20
	gi|593328864 Mass: 83520 Score: 342 Expect: 1.1e-028 Matches: 16										PREDICTED: lysosomal alpha-mannosidase-like [Glycine max]	Score	Expect	Identities	Positives	Gaps
		hypothetical protein PHAVU_009G161600g [Phaseolus vulgaris]									Sequence ID: gi|356508869|ref|XP_003523176.1|Length: 1011Number of Matches: 1	1246 bits(3224)	0	629/697(90%)	655/697(93%)	8/697(1%)
		Observed	Mr(expt)	Mr(calc)	ppm	Start		End	Miss	Ions	Peptide
		1126.6294	1125.6221	1125.6182	3.47	375	-	384	0	70	R.LISGYYLAAR.Q
		1262.5358	1261.5285	1261.5251	2.67	345	-	354	0	64	K.TDDYFPYADR.V
		1447.7439	1446.7366	1446.7296	4.87	93	-	103	0	84	K.FIYVEQAFFQR.W
		1575.8374	1574.8301	1574.8245	3.55	92	-	103	1	105	R.KFIYVEQAFFQR.W
	gi|225456481	1215.6198	1214.6125	1214.6408	-23.29	310	-	319	0	23	K.LIHYVNLDGR.V + Oxidation (HW)
		1719.81	NMDKIIHYVNEDGR + Oxidation (M) (de novo)								QMDKFIHYVNQDGR (sequence in gi|593328864)
											More peptides in EST coffea
486		F20
	gi|590672071 Mass: 55786 Score: 181 Expect: 1.4e-012 Matches: 12
		Alpha-L-fucosidase 1 [Theobroma cacao]
		Observed	Mr(expt)	Mr(calc)	ppm	Start		End	Miss	Ions	Peptide
		1847.9175	1846.9102	1846.9061	2.22	215	-	231	0	161	R.ELQSSINIFSDAGPDVR.W
		2328.2551	2327.2479	2327.1155	56.9	142	-	161	2	2	K.AHGGIDAGLYLSPWDRHDRR.Y + 2 Oxidation (HW); Trp->Kynurenin (W)
											More peptides in EST coffea
497		B21
	gi|449515305 Mass: 58051 Score: 273 Expect: 8.6e-022 Matches: 18
		PREDICTED: alpha-L-fucosidase 1-like [Cucumis sativus]
		Observed	Mr(expt)	Mr(calc)	ppm	Start		End	Miss	Ions	Peptide
		1084.6137	1083.6064	1083.6036	2.52	412	-	421	0	81	R.IQEAIGLGQR.I
		1847.9172	1846.9100	1846.9061	2.09	218	-	234	0	161	K.ELQSSINIFSDAGPDVR.W
											More peptides in EST coffea
543		H21
	gi|661899485 Mass: 76843 Score: 588 Expect: 3.9e-053 Matches: 26										PREDICTED: beta-xylosidase/alpha-L-arabinofuranosidase 2-like [Nicotiana sylvestris]	Score	Expect	Identities	Positives	Gaps
		unnamed protein product [Coffea canephora]									Sequence ID: gi|698512394|ref|XP_009801214.1|Length: 784Number of Matches: 1	1155 bits(2987)	0	568/705(81%)	632/705(89%)	2/705(0%)
		Observed	Mr(expt)	Mr(calc)	ppm	Start		End	Miss	Ions	Peptide
		1123.5685	1122.5612	1122.5710	-8.70	302	-	311	1	71	R.LGFFDGDPKK.Q
		1267.6374	1266.6302	1266.6390	-7.00	291	-	301	0	52	R.ALTNNFATLMR.L + Oxidation (M)
		1367.7802	1366.7729	1366.7820	-6.68	344	-	357	0	83	K.NTAGSLPLSPAVIK.S
		1431.6588	1430.6515	1430.6460	3.88	321	-	332	0	39	K.DVCTPENQELAR.E
		2224.0591	2223.0518	2223.0444	3.34	110	-	130	0	116	R.GQETPGEDPTLTSNYAAAFVR.G
		2406.1865	2405.1792	2405.1838	-1.89	83	-	103	0	30	R.AMYNVGLAGLTYWSPNVNIFR.D + Oxidation (M); Trp->Kynurenin (W)
		2488.2085	2487.2012	2487.1958	2.17	166	-	186	0	149	R.YTFNALVTQQDLDDTFQPPFK.S
667		A23
	gi|661898488 Mass: 51417 Score: 307 Expect: 4.9e-025 Matches: 15										PREDICTED: protein ASPARTIC PROTEASE IN GUARD CELL 1-like [Solanum tuberosum]	Score	Expect	Identities	Positives	Gaps
		unnamed protein product [Coffea canephora]									Sequence ID: gi|565349288|ref|XP_006341626.1|Length: 486Number of Matches: 1	387 bits(994)	5e-126	210/417(50%)	275/417(65%)	12/417(2%)
		Observed	Mr(expt)	Mr(calc)	ppm	Start		End	Miss	Ions	Peptide
		1537.8252	1536.8179	1536.8201	-1.43	414	-	425	0	39	K.TLPLRPANYWFR.V + Trp->Kynurenin (W)
		1549.8280	1548.8207	1548.8201	0.39	414	-	425	0	(21)	K.TLPLRPANYWFR.V + Oxidation (HW)
		2426.3000	2425.2928	2425.2853	3.09	286	-	308	0	158	K.SSTLEFNSAPPGDSVLVPLIINR.R
		2582.3997	2581.3924	2581.3864	2.32	286	-	309	1	60	K.SSTLEFNSAPPGDSVLVPLIINRR.I
		3242.6314	3241.6241	3241.6078	5.02	250	-	281	0	37	R.GGASGILGLGGTPVSFPSQIQATSFSYCLVDR.D
											More peptides in EST coffea
681		B24
	gi|575456452 Mass: 94481 Score: 166 Expect: 4.3e-011 Matches: 18
		beta-galactosidase [Camellia sinensis]
		Observed	Mr(expt)	Mr(calc)	ppm	Start		End	Miss	Ions	Peptide
		2621.2398	2620.2325	2620.2333	-0.32	305	-	328	0	152	R.TSGGPFIATSYDYDAPLDEYGLLR.Q
	gi|661889540 Mass: 92848 Score: 104 Matches: 2(1) Sequences: 2(1)	1099.5193	1098.5120	1098.5094	2.37	86	-	94	1	26	R.GQYDFEGRK.D
		1509.6950	1508.6877	1508.6929	-3.49	141	-	152	1	80	R.TDNEPFKVEMQR.F + Oxidation (M)
	gi|661889540	1877.9559	1876.9486	1876.9472	0.77	71	-	85	0	74	D.AIETYVFWNLHEPVR.G + Trp->Kynurenin (W)	semi-trypsin
688		E24
	gi|575456452 Mass: 94481 Score: 292 Expect: 1.1e-023 Matches: 13
		beta-galactosidase [Camellia sinensis]
		Observed	Mr(expt)	Mr(calc)	ppm	Start		End	Miss	Ions	Peptide
		2621.2463	2620.2391	2620.2333	2.20	305	-	328	0	188	R.TSGGPFIATSYDYDAPLDEYGLLR.Q
		2974.4617	2973.4544	2973.4396	4.97	305	-	331	1	96	R.TSGGPFIATSYDYDAPLDEYGLLRQPK.W
	gi|357453875	1509.6929	1508.6856	1508.7293	-28.97	137	-	148	2	70	R.TDNEPFKVEMKR.F + Oxidation (M)
1966		E21
	gi|357444199 Mass: 56442 Score: 270 Expect: 1.7e-021 Matches: 20
		Alpha-L-fucosidase [Medicago truncatula]
		Observed	Mr(expt)	Mr(calc)	ppm	Start		End	Miss	Ions	Peptide
		1084.6233	1083.6160	1083.6036	11.4	413	-	422	0	81	R.IQEAIGLGQR.I
		1847.9214	1846.9141	1846.9061	4.34	215	-	231	0	161	K.ELQSSINIFSDAGPDVR.W
											More peptides in EST coffea
2211		D23
	gi|661898488 Mass: 51417 Score: 387 Expect: 4.9e-033 Matches: 17										PREDICTED: protein ASPARTIC PROTEASE IN GUARD CELL 1-like [Solanum tuberosum]	Score	Expect	Identities	Positives	Gaps
		unnamed protein product [Coffea canephora]									Sequence ID: gi|565349288|ref|XP_006341626.1|Length: 486Number of Matches: 1	387 bits(994)	5e-126	210/417(50%)	275/417(65%)	12/417(2%)
		Observed	Mr(expt)	Mr(calc)	ppm	Start		End	Miss	Ions	Peptide
		1537.8256	1536.8183	1536.8201	-1.19	414	-	425	0	49	K.TLPLRPANYWFR.V + Trp->Kynurenin (W)
		1549.8224	1548.8151	1548.8201	-3.23	414	-	425	0	(20)	K.TLPLRPANYWFR.V + Oxidation (HW)
		1950.7682	1949.7609	1949.7706	-4.98	201	-	216	0	35	R.NCQADPCMFITSYGDR.S + Oxidation (M)
		2426.3005	2425.2933	2425.2853	3.29	286	-	308	0	163	K.SSTLEFNSAPPGDSVLVPLIINR.R
		2582.4014	2581.3941	2581.3864	2.99	286	-	309	1	81	K.SSTLEFNSAPPGDSVLVPLIINRR.I
		3242.6277	3241.6204	3241.6078	3.89	250	-	281	0	48	R.GGASGILGLGGTPVSFPSQIQATSFSYCLVDR.D
											One more peptide in EST coffea
2277		J08
	gi|661878285 Mass: 78162 Score: 420 Expect: 2.5e-036 Matches: 19										subtilisin-like protease preproenzyme [Nicotiana tabacum]	Score	Expect	Identities	Positives	Gaps
		unnamed protein product [Coffea canephora]									Sequence ID: gi|253740260|gb|ACT34764.1|Length: 763Number of Matches: 1	1023 bits(2644)	0	498/726(69%)	606/726(83%)	6/726(0%)
		Observed	Mr(expt)	Mr(calc)	ppm	Start		End	Miss	Ions	Peptide
		1261.5324	1260.5251	1260.5411	-12.72	91	-	101	0	63	K.YGAWPNSDYGK.D + Trp->Kynurenin (W)
		1717.8884	1716.8812	1716.8934	-7.15	102	-	117	0	102	K.DVIIGLVDSGVWPESK.S + Trp->Kynurenin (W)
		2960.4358	2959.4285	2959.4240	1.53	91	-	117	1	127	K.YGAWPNSDYGKDVIIGLVDSGVWPESK.S + 2 Trp->Kynurenin (W)
		3650.6169	3649.6097	3649.6016	2.21	176	-	212	0	119	R.DTDGHGTHTSSTAAGSYVEGASFFGYASGTAIGMAPR.A + Oxidation (M)

## Sheet: EST coffea
Supplemental Table S3: MS data obtained for the C. arabica APF proteins identified at 96h using EST Coffea database
Spot		Tpos
182		D19
	gi|82475691 Mass: 29746 Score: 195 Expect: 4.8e-014 Matches: 11 Frame: 2										Alpha-xylosidase 1 [Theobroma cacao]	Score	Expect	Identities	Positives	Gaps
		CGN-40854 Seed of Late Development Stage Coffea canephora cDNA clone cccs46w7m24 5', mRNA sequence									Sequence ID: gi|590700766|ref|XP_007046244.1|Length: 928Number of Matches: 1	442 bits(1136)	3e-145	211/261(81%)	233/261(89%)	1/261(0%)
		Observed	Mr(expt)	Mr(calc)	ppm	Start		End	Miss	Ions	Peptide
		1471.7286	1470.7214	1470.7296	-5.59	54	-	65	0	49	R.WIEVGAFYPFSR.D
		2349.2749	2348.2676	2348.2641	1.52	97	-	117	0	134	K.LLPHLYTLSYEAHINGAPIAR.L
											More peptides in NCBI VP
286		B20
	gi|119325677 Mass: 28011 Score: 102 Matches: 1(1) Sequences: 1(1) Frame: 2										PREDICTED: lysosomal alpha-mannosidase-like [Solanum tuberosum]	Score	Expect	Identities	Positives	Gaps
		CC-L01_054_H11 Coffea young leaves Coffea canephora cDNA clone CC-L01_054_H11, mRNA sequence									Sequence ID: gi|565399766|ref|XP_006365417.1|Length: 1028Number of Matches: 1	312 bits(800)	2e-95	145/228(64%)	181/228(79%)	1/228(0%)
		1870.9891	1869.9819	1869.9870	-2.73	30	-	46	0	102	K.EIESQILPVVDAAMALR.E + Oxidation (M)
											More peptides in NCBI VP
486		F20
	gi|315906724 Mass: 23053 Score: 444 Expect: 6.1e-039 Matches: 19 Frame: 3										PREDICTED: alpha-L-fucosidase 1-like [Solanum lycopersicum]	Score	Expect	Identities	Positives	Gaps
		CA00-XX-LV9-023-D08-CC.F Coffea arabica LV9 Coffea arabica cDNA clone CA00-XX-LV9-023-D08-CC, mRNA sequence									Sequence ID: gi|460376972|ref|XP_004234270.1|Length: 485Number of Matches: 1	309 bits(791)	9e-100	156/204(76%)	169/204(82%)	7/204(3%)
		Observed	Mr(expt)	Mr(calc)	ppm	Start		End	Miss	Ions	Peptide
		1451.6939	1450.6866	1450.6841	1.71	116	-	127	0	68	K.YTDHSVISSPWR.N + Trp->Kynurenin (W)
		1479.7388	1478.7315	1478.6790	35.5	116	-	127	0	(14)	K.YTDHSVISSPWR.N + Dioxidation (W)
		1753.9249	1752.9177	1752.9119	3.31	128	-	144	1	156	R.NGKGDVVQELVNAASPR.G
		2187.1179	2186.1106	2186.1007	4.55	165	-	181	1	123	K.NKEYNEYYLAQLQELLR.K
		2315.2097	2314.2024	2314.1957	2.93	165	-	182	2	57	K.NKEYNEYYLAQLQELLRK.Y
	gi|315916502 Mass: 22645 Score: 313 Expect: 7.7e-026 Matches: 10 Frame: 1	2328.2551	2327.2479	2327.2386	3.98	60	-	79	0	131	K.SQSPKPLHQLLQIYYNSVGR.N
		2534.3728	2533.3655	2533.3574	3.21	80	-	102	0	165	R.NCVLLLNVPPNPTGLISESDILR.L
											More peptides in NCBI VP
497		B21
	gi|315826555 Mass: 19519 Score: 496 Expect: 3.8e-044 Matches: 25 Frame: 3										PREDICTED: alpha-L-fucosidase 1-like [Vitis vinifera]	Score	Expect	Identities	Positives	Gaps
		CA00-XX-LV8-052-D12-CB.F Coffea arabica LV8 Coffea arabica cDNA clone CA00-XX-LV8-052-D12-CB, mRNA sequence									Sequence ID: gi|359490232|ref|XP_002270630.2|Length: 493Number of Matches: 1	315 bits(807)	1e-102	142/173(82%)	161/173(93%)	0/173(0%)
		Observed	Mr(expt)	Mr(calc)	ppm	Start		End	Miss	Ions	Peptide
		1451.6907	1450.6834	1450.6841	-0.48	63	-	74	0	87	K.YTDHSVISSPWR.N + Trp->Kynurenin (W)
		1481.7624	1480.7552	1480.7634	-5.55	78	-	91	0	38	K.GDVVQELVNAANPR.G
		1780.9376	1779.9303	1779.9227	4.27	75	-	91	1	160	R.NGKGDVVQELVNAANPR.G
		2187.1162	2186.1089	2186.1007	3.76	112	-	128	1	137	K.NKEYNEYYLAQLQELLR.K
	gi|315866121 Mass: 23901 Score: 406 Expect: 3.8e-035 Matches: 10 Frame: 2	1084.6137	1083.6064	1083.6036	2.52	137	-	146	0	81	R.IQEAIGLGQR.I
		2328.2524	2327.2452	2327.2386	2.83	15	-	34	0	132	K.SQSPKPLHQLLQIYYNSVGR.N
		2534.3752	2533.3680	2533.3574	4.17	35	-	57	0	181	R.NCVLLLNVPPNPTGLISESDILR.L
											One more peptide in NCBI VP
	667	A23
	gi|257041716 Mass: 29733 Score: 101 Expect: 0.00012 Matches: 7 Frame: 1										unnamed protein product [Coffea canephora]	Score	Expect	Method	Identities	Positives	Gaps
		TransId-280721 CarCatBudEnri2 Coffea arabica cDNA clone CarCatBudEnri2_76-C02-PAL17d similar to Putative chloroplast nucleoid DNA-binding protein - Arabidopsis thaliana (Mouse-ear cress), mRNA sequence									Sequence ID: gi|661898488|emb|CDO98455.1|Length: 472Number of Matches: 1	426 bits(1095)	3e-152	Compositional matrix adjust.	248/259(96%)	251/259(96%)	2/259(0%)
		Observed	Mr(expt)	Mr(calc)	ppm	Start		End	Miss	Ions	Peptide
		1111.5361	1110.5289	1110.5353	-5.77	252	-	261	0	51	K.VAIGCGHNQR.G
		3313.5449	3312.5376	3312.5317	1.78	230	-	261	1	43	R.STVEGEFATETVSFGSSGSVDKVAIGCGHNQR.G
											More peptides in NCBI VP
682		D22
	gi|257007843 Mass: 15423 Score: 294 Expect: 6.1e-024 Matches: 10 Frame: 2										germin-like protein, partial [Genlisea aurea]	Score	Expect	Identities	Positives	Gaps
		TransId-85780 CACAT36L Coffea arabica cDNA clone CACAT36L_10_G04_055.F similar to Symbol: None | germin-like protein (GER3), identical to germin-like protein subfamily 3 member 3 (SP:P94072) | chr5:6975106-6975995 REVERSE | Aliases: T1M15.30, T1M15_									Sequence ID: gi|527204558|gb|EPS70693.1|Length: 204Number of Matches: 1	184 bits(466)	2e-55	109/144(76%)	120/144(83%)	0/144(0%)
		Observed	Mr(expt)	Mr(calc)	ppm	Start		End	Miss	Ions	Peptide
		1175.6564	1174.6491	1174.6598	-9.09	129	-	138	0	67	K.TTFLDIPQIK.K
		1247.6440	1246.6368	1246.6459	-7.30	83	-	93	0	79	R.GLLHFQFNSGK.S
		2662.3289	2661.3216	2661.3115	3.79	94	-	118	0	111	K.SPALAFASFSSPNPGLQVTDYAFFK.N
800		E23
	gi|257033221 Mass: 29820 Score: 1160 Expect: 1.5e-110 Matches: 23 Frame: 2										beta-1,3-glucanase, basic [Coffea arabica x Coffea canephora]	Score	Expect	Method	Identities	Positives	Gaps	Frame
		TransId-248200 CACAT36FR31 Coffea arabica cDNA clone CACAT36FR31_Q1_02_I11_169.F similar to Beta-1,3-glucanase, basic - Coffea arabica x Coffea canephora, mRNA sequence									Sequence ID: gi|37223498|gb|AAQ90286.1|Length: 343Number of Matches: 1	469 bits(1206)	2e-164	Compositional matrix adjust.	235/277(85%)	250/277(90%)	3/277(1%)	2
		Observed	Mr(expt)	Mr(calc)	ppm	Start		End	Miss	Ions	Peptide
		1289.7075	1288.7002	1288.7027	-1.89	51	-	62	0	100	R.YIAVGNEVSPIK.G
		1743.8821	1742.8748	1742.8740	0.46	255	-	269	1	118	K.SPDSEKHFGLFLPNR.Q
		2069.0598	2068.0525	2068.0476	2.37	171	-	188	0	156	K.YQNLLDALLDATYSALER.A
		2097.0881	2096.0809	2096.0803	0.26	255	-	272	2	70	K.SPDSEKHFGLFLPNRQPK.Y
		2490.1558	2489.1485	2489.1486	-0.03	240	-	260	1	142	R.AIETYIFDLFDEDQKSPDSEK.H
		2892.3584	2891.3511	2891.3533	-0.77	189	-	217	0	284	R.AGGQSVEIVVSETGWPSDGGQATSIDNAR.T + Trp->Kynurenin (W)
		3571.7239	3570.7166	3570.7307	-3.95	240	-	269	2	231	R.AIETYIFDLFDEDQKSPDSEKHFGLFLPNR.Q
	gi|257023401	2380.2432	2379.2359	2379.2328	1.28	50	-	71	1	168	R.LGSNLPSPADVVALCNQNNIKR.M
982		I02
	gi|257008855 Mass: 20557 Score: 147 Expect: 3e-009 Matches: 5 Frame: 3										Chitinase 1 [Theobroma cacao]	Score	Expect	Identities	Positives	Gaps
		TransId-86762 CACAT36L Coffea arabica cDNA clone CACAT36L_13_M17_269.F similar to Cluster: Glycoside hydrolase, family 18; n=1; Medicago truncatula|Rep: Glycoside hydrolase, family 18 - Medicago truncatula (Barrel medic), mRNA sequence									Sequence ID: gi|590589913|ref|XP_007016585.1|Length: 321Number of Matches: 1	246 bits(628)	1e-77	120/172(70%)	145/172(84%)	2/172(1%)
		Observed	Mr(expt)	Mr(calc)	ppm	Start		End	Miss	Ions	Peptide
		1472.7758	1471.7685	1471.7631	3.67	123	-	137	0	138	K.VALSLGGDTIGDAQR.V
	gi|311205570	1822.7986	1821.7913	1821.7992	-4.35	22	-	36	0	25	R.GTTVDQFMDYFAQQR.R + Oxidation (M)
		2607.2300	2606.2227	2606.2145	3.13	44	-	68	0	78	K.ILASFISDGSGGLAPQDGFFTACTR.L + DeStreak (C)
985		J02
	gi|311205570 Mass: 16290 Score: 346 Expect: 3.8e-029 Matches: 16 Frame: 2										PREDICTED: chitinase 2-like [Prunus mume]	Score	Expect	Identities	Positives
		CA00-XX-CL2-127-C02-AB.F Coffea arabica CL2 Coffea arabica cDNA clone CA00-XX-CL2-127-C02-AB, mRNA sequence									Sequence ID: gi|645217067|ref|XP_008224010.1|Length: 309Number of Matches: 1	167 bits(422)	1e-47	79/104(76%)	89/104(85%)
		Observed	Mr(expt)	Mr(calc)	ppm	Start		End	Miss	Ions	Peptide
		1029.4479	1028.4406	1028.4451	-4.34	88	-	95	0	32	K.AEDFQYEK.Q
		1822.8020	1821.7947	1821.7992	-2.47	22	-	36	0	72	R.GTTVDQFMDYFAQQR.R + Oxidation (M)
		2588.2500	2587.2427	2587.2377	1.94	44	-	68	0	(50)	K.ILASFISDGSGGLAPQDGFFTACTR.L + Carbamidomethyl (C)
		2607.2292	2606.2220	2606.2145	2.85	44	-	68	0	195	K.ILASFISDGSGGLAPQDGFFTACTR.L + DeStreak (C)
		3171.4504	3170.4432	3170.4325	3.37	69	-	95	2	23	R.LRSEGQLGGIFVWCADDSKAEDFQYEK.Q + DeStreak (C); Trp->Kynurenin (W)
	gi|311205570	1838.8037	1837.7964	1837.7941	1.25	22	-	36	0	30	R.GTTVDQFMDYFAQQR.R + Dioxidation (M)
1105		O03
	gi|119328217 Mass: 25033 Score: 174 Expect: 6.1e-012 Matches: 5 Frame: 1										Lysosomal beta glucosidase [Morus notabilis]	Score	Expect	Identities	Positives	Gaps
		CC-F01_010_A11 Cherry of different development stage Coffea canephora cDNA clone CC-F01_010_A11, mRNA sequence									Sequence ID: gi|587840624|gb|EXB31249.1|Length: 634Number of Matches: 1	337 bits(864)	2e-108	176/230(77%)	195/230(84%)	1/230(0%)
		Observed	Mr(expt)	Mr(calc)	ppm	Start		End	Miss	Ions	Peptide
		2182.2559	2181.2486	2181.2456	1.35	170	-	188	0	36	R.CVVVLITGRPVVIQPYVNR.I
		2338.1433	2337.1360	2337.1376	-0.68	105	-	125	0	131	R.NAVDPTTEVVYSEKPDAEFVK.S
	gi|311204753	1360.6483	1359.6410	1359.6453	-3.11	105	-	116	0	58	K.TVDQLPMNVGDR.H + Oxidation (M)
1218		H24
	gi|311165816 Mass: 11207 Score: 290 Expect: 1.5e-023 Matches: 9 Frame: 6										RecName: Full=Thaumatin-like protein; AltName: Allergen=Act d 2; Flags: Precursor [Actinidia deliciosa]	Score	Expect	Identities	Positives	Gaps
		CA00-XX-PC1-021-B08-EC.F Coffea arabica PC1 Coffea arabica cDNA clone CA00-XX-PC1-021-B08-EC, mRNA sequence									Sequence ID: gi|190358875|sp|P81370.2|TLP_ACTDELength: 225Number of Matches: 1	181 bits(459)	6e-55	76/85(89%)	82/85(96%)	0/85(0%)
		Observed	Mr(expt)	Mr(calc)	ppm	Start		End	Miss	Ions	Peptide
		1833.7784	1832.7712	1832.7636	4.15	65	-	80	0	95	K.DDQTSTFTCPAGTNYR.V
		1849.7779	1848.7707	1848.8346	-34.57	3	-	19	0	20	R.GISCTADINGQCPSELK.A
		2915.2156	2914.2083	2914.2174	-3.13	56	-	80	1	143	R.CPDAYSYPKDDQTSTFTCPAGTNYR.V
1284		K04
	gi|315913567 Mass: 25576 Score: 171 Expect: 1.2e-011 Matches: 12 Frame: 1										putative NtPRp27-like protein [Atropa belladonna]	Score	Expect	Identities	Positives	Gaps
		CA00-XX-EA1-001-H05-EC.F Coffea arabica EA1 Coffea arabica cDNA clone CA00-XX-EA1-001-H05-EC, mRNA sequence									Sequence ID: gi|14329814|emb|CAC40754.1|Length: 223Number of Matches: 1	369 bits(947)	1e-126	170/201(85%)	186/201(92%)	0/201(0%)
		Observed	Mr(expt)	Mr(calc)	ppm	Start		End	Miss	Ions	Peptide
		1157.5673	1156.5600	1156.5513	7.52	109	-	118	0	61	R.YIQGYSGDVR.S
		1455.7202	1454.7129	1454.7154	-1.69	58	-	69	0	63	K.QTLDSATNFIWR.I + Trp->Kynurenin (W)
		2717.1016	2716.0943	2716.1745	-29.54	85	-	108	0	19	R.VDMFVDDMDGVAYTSNDQIHVSAR.Y + 2 Oxidation (M)
1838		J05
	gi|311201291 Mass: 23497 Score: 320 Expect: 1.5e-026 Matches: 7 Frame: 2										PREDICTED: L-ascorbate oxidase homolog [Brassica rapa]	Score	Expect	Identities	Positives	Gaps
		CA00-XX-FB2-046-G04-MC.F Coffea arabica FB2 Coffea arabica cDNA clone CA00-XX-FB2-046-G04-MC, mRNA sequence									Sequence ID: gi|685338488|ref|XP_009106271.1|Length: 541Number of Matches: 1	363 bits(933)	3e-120	174/213(82%)	194/213(91%)	0/213(0%)
		Observed	Mr(expt)	Mr(calc)	ppm	Start		End	Miss	Ions	Peptide
		1411.7459	1410.7386	1410.7296	6.37	152	-	163	0	97	K.LADFFNIPGVYR.V
		2594.3152	2593.3079	2593.3024	2.13	164	-	188	0	179	R.VNSIPSAPTGGGIYLDTSVLQADYR.A
		3100.6057	3099.5984	3099.6070	-2.75	136	-	163	1	36	R.YAVNSVSFVPADTPLKLADFFNIPGVYR.V
1966		E21
	gi|315906724 Mass: 23053 Score: 490 Expect: 1.5e-043 Matches: 23 Frame: 3										PREDICTED: alpha-L-fucosidase 1-like [Solanum lycopersicum]	Score	Expect	Identities	Positives	Gaps
		CA00-XX-LV9-023-D08-CC.F Coffea arabica LV9 Coffea arabica cDNA clone CA00-XX-LV9-023-D08-CC, mRNA sequence									Sequence ID: gi|460376972|ref|XP_004234270.1|Length: 485Number of Matches: 1	309 bits(791)	9e-100	156/204(76%)	169/204(82%)	7/204(3%)
		Observed	Mr(expt)	Mr(calc)	ppm	Start		End	Miss	Ions	Peptide
		1451.6970	1450.6897	1450.6841	3.89	116	-	127	0	61	K.YTDHSVISSPWR.N + Trp->Kynurenin (W)
		1753.9291	1752.9218	1752.9119	5.68	128	-	144	1	162	R.NGKGDVVQELVNAASPR.G
		2187.1174	2186.1102	2186.1007	4.32	165	-	181	1	148	K.NKEYNEYYLAQLQELLR.K
		2315.2117	2314.2044	2314.1957	3.77	165	-	182	2	61	K.NKEYNEYYLAQLQELLRK.Y
	gi|315866121 Mass: 23901 Score: 381 Expect: 1.2e-032 Matches: 8 Frame: 2	1084.6233	1083.6160	1083.6036	11.4	137	-	146	0	81	R.IQEAIGLGQR.I
		2328.2542	2327.2469	2327.2386	3.56	15	-	34	0	140	K.SQSPKPLHQLLQIYYNSVGR.N
		2534.3726	2533.3653	2533.3574	3.12	35	-	57	0	149	R.NCVLLLNVPPNPTGLISESDILR.L
											More peptides in NCBI VP
1968		N05
	gi|311156843 Mass: 19926 Score: 258 Expect: 2.4e-020 Matches: 10 Frame: 3										pathogenesis-related 1 protein [Coffea canephora]	Score	Expect	Identities	Positives	Gaps
		CA00-XX-PA1-006-B02-EC.F Coffea arabica PA1 Coffea arabica cDNA clone CA00-XX-PA1-006-B02-EC, mRNA sequence									Sequence ID: gi|485993076|gb|AGK89727.1|Length: 162Number of Matches: 1	304 bits(779)	9e-103	153/162(94%)	155/162(95%)	0/162(0%)
		Observed	Mr(expt)	Mr(calc)	ppm	Start		End	Miss	Ions	Peptide
		1341.6451	1340.6379	1340.6255	9.20	73	-	84	0	67	R.INDCNLVHSGGR.Y
		2682.2927	2681.2854	2681.2834	0.77	48	-	72	0	180	R.AQVGVGPLAWDDTVAAYAQNYANQR.I + Trp->Kynurenin (W)
	gi|311156843	1699.7520	1698.7447	1698.7346	5.92	33	-	47	0	116	A.QNSQQDYVDAHNAAR.A + Gln->pyro-Glu (N-term Q)			semi-trypsin - signal peptide according to SignalP
2005		J01
	gi|257033221 Mass: 29820 Score: 757 Expect: 3e-070 Matches: 18 Frame: 2										beta-1,3-glucanase, basic [Coffea arabica x Coffea canephora]	Score	Expect	Method	Identities	Positives	Gaps	Frame
		TransId-248200 CACAT36FR31 Coffea arabica cDNA clone CACAT36FR31_Q1_02_I11_169.F similar to Beta-1,3-glucanase, basic - Coffea arabica x Coffea canephora, mRNA sequence									Sequence ID: gi|37223498|gb|AAQ90286.1|Length: 343Number of Matches: 1	469 bits(1206)	2e-164	Compositional matrix adjust.	235/277(85%)	250/277(90%)	3/277(1%)	2
		Observed	Mr(expt)	Mr(calc)	ppm	Start		End	Miss	Ions	Peptide
		1289.7057	1288.6984	1288.7027	-3.31	51	-	62	0	84	R.YIAVGNEVSPIK.G
		1743.8883	1742.8810	1742.8740	4.03	255	-	269	1	98	K.SPDSEKHFGLFLPNR.Q
		1846.8683	1845.8610	1845.8672	-3.38	240	-	254	0	70	R.AIETYIFDLFDEDQK.S
		2069.0603	2068.0530	2068.0476	2.60	171	-	188	0	149	K.YQNLLDALLDATYSALER.A
		2097.0947	2096.0875	2096.0803	3.41	255	-	272	2	124	K.SPDSEKHFGLFLPNRQPK.Y
		2892.3711	2891.3638	2891.3533	3.62	189	-	217	0	194	R.AGGQSVEIVVSETGWPSDGGQATSIDNAR.T + Trp->Kynurenin (W)
2034		K06
	gi|82490163 Mass: 30681 Score: 270 Expect: 1.5e-021 Matches: 17 Frame: 1										osmotin [Piper colubrinum]	Score	Expect	Identities	Positives	Gaps
		CGN-58851 Cherry of Early Development Stage Coffea canephora cDNA clone cccwc22w26j9 5', mRNA sequence									Sequence ID: gi|161375756|gb|ABX71220.1|Length: 230Number of Matches: 1	389 bits(999)	2e-133	171/197(87%)	182/197(92%)	0/197(0%)
		Observed	Mr(expt)	Mr(calc)	ppm	Start		End	Miss	Ions	Peptide
		1833.7789	1832.7717	1832.7636	4.41	208	-	223	0	51	K.DDQTSTFTCPAGTNYR.V
		1921.9008	1920.8935	1920.8901	1.77	34	-	51	0	82	R.NNCPYTVWAAAVPGGGQR.L + Trp->Kynurenin (W)
		1935.9519	1934.9446	1934.9446	-0.01	52	-	70	0	117	R.LDNGQTWTINVAAGTTGGR.V + Trp->Kynurenin (W)
		1947.9540	1946.9467	1946.9446	1.06	52	-	70	0	(94)	R.LDNGQTWTINVAAGTTGGR.V + Oxidation (HW)
		1963.9506	1962.9433	1962.9395	1.90	52	-	70	0	(102)	R.LDNGQTWTINVAAGTTGGR.V + Dioxidation (W)
2115		O06
	gi|82463399 Mass: 25145 Score: 152 Expect: 9.6e-010 Matches: 15 Frame: 3										pathogenesis-related 1 protein [Coffea canephora]	Score	Expect	Identities	Positives	Gaps
		CGN-33242 Leaf Coffea canephora cDNA clone cccl18i8 5', mRNA sequence									Sequence ID: gi|485993076|gb|AGK89727.1|Length: 162Number of Matches: 1	276 bits(705)	8e-91	125/162(77%)	138/162(85%)	0/162(0%)
		Observed	Mr(expt)	Mr(calc)	ppm	Start		End	Miss	Ions	Peptide
		1092.5501	1091.5428	1091.5512	-7.76	130	-	137	0	58	R.HYTQVVWR.N + Trp->Kynurenin (W)
		1104.5496	1103.5423	1103.5512	-8.11	130	-	137	0	(33)	R.HYTQVVWR.N + Oxidation (HW)
		1175.6140	1174.6067	1174.6095	-2.31	103	-	112	0	75	R.AAVNLWVNER.Q + Trp->Kynurenin (W)
		1187.6113	1186.6041	1186.6095	-4.55	103	-	112	0	(38)	R.AAVNLWVNER.Q + Oxidation (HW)
2168		K07
	gi|315898745 Mass: 24955 Score: 358 Expect: 2.4e-030 Matches: 15 Frame: 1										non-cell-autonomous protein pathway1 [Nicotiana tabacum]	Score	Expect	Identities	Positives	Gaps
		CA00-XX-LV5-086-A08-EP.F Coffea arabica LV5 Coffea arabica cDNA clone CA00-XX-LV5-086-A08-EP, mRNA sequence									Sequence ID: gi|15824565|gb|AAL09397.1|AF307094_1Length: 357Number of Matches: 1	298 bits(762)	1e-96	139/224(62%)	178/224(79%)	2/224(0%)
		Observed	Mr(expt)	Mr(calc)	ppm	Start		End	Miss	Ions	Peptide
		1133.5595	1132.5522	1132.5798	-24.37	177	-	186	0	60	R.VIMEAEALNK.A + Oxidation (M)
		1182.6184	1181.6111	1181.6332	-18.67	165	-	174	0	75	R.VSYALLEPYK.L
		1451.8256	1450.8183	1450.8184	-0.05	165	-	176	1	75	R.VSYALLEPYKLR.V
		1504.7815	1503.7742	1503.7834	-6.12	95	-	108	0	96	R.IGGAQFTLNGVHYK.L
	gi|257007991 Mass: 20250 Score: 71 Expect: 0.13 Matches: 1 Frame: 1	1365.7052	1364.6979	1364.7187	-15.23	26	-	37	1	70	G.SEGGLEIYELKK.G	semi-trypsin
2211		D23
	gi|257041716 Mass: 29733 Score: 87 Expect: 0.0033 Matches: 6 Frame: 1										unnamed protein product [Coffea canephora]	Score	Expect	Method	Identities	Positives	Gaps
		TransId-280721 CarCatBudEnri2 Coffea arabica cDNA clone CarCatBudEnri2_76-C02-PAL17d similar to Putative chloroplast nucleoid DNA-binding protein - Arabidopsis thaliana (Mouse-ear cress), mRNA sequence									Sequence ID: gi|661898488|emb|CDO98455.1|Length: 472Number of Matches: 1	426 bits(1095)	3e-152	Compositional matrix adjust.	248/259(96%)	251/259(96%)	2/259(0%)
		Observed	Mr(expt)	Mr(calc)	ppm	Start		End	Miss	Ions	Peptide
		1111.5352	1110.5279	1110.5353	-6.64	252	-	261	0	44	K.VAIGCGHNQR.G
		1950.7682	1949.7609	1949.7706	-4.98	214	-	229	0	35	R.NCQADPCMFITSYGDR.S + Oxidation (M)

## Sheet: parameters
EST coffea
Database : EST_Coffea coffea_20140929 (1527276 sequences; 286461242 residues)
Protein scores greater than 74 are significant (p<0.05).
Individual ions scores > 48 indicate identity or extensive homology (p<0.05).
NCBI VP
Database : NCBInr 20141030 (51656746 sequences; 18539970823 residues)
Taxonomy : Viridiplantae (Green Plants) (2471722 sequences
Protein scores greater than 76 are significant (p<0.05).
Individual ions scores > 53 indicate identity or extensive homology (p<0.05).
Parameters Protein Pilot
Enzyme : Trypsin
Fixed modifications : Carbamidomethyl (C)
Variable modifications : Dioxidation (W),Oxidation (HW),Oxidation (M),Trp->Kynurenin (W)
Mass values : Monoisotopic
Protein Mass : Unrestricted
Peptide Mass Tolerance : ± 100 ppm
Fragment Mass Tolerance: ± 0.5 Da
Max Missed Cleavages : 2
Instrument type : MALDI-TOF-TOF
Significant identification
Blast result - high homology (=>85%)
Blast result - low homology (<85%)
